# Supplementary material for: Poly[hemi(hexa­aqua­zinc) [[μ2-1,3-bis­(1,2,4-triazol-1-yl)methane](μ2-5-sulfonato­benzene-1,3-dicarboxyl­ato)zinc] sesquihydrate]
Source: Acta Crystallogr Sect E Struct Rep Online. 2011 Jun 18;67(Pt 7):m950–1. doi: 10.1107/S1600536811022835 (PMC3151986; doi:10.1107/S1600536811022835)
Supplement: Supplementary file 1 [file e-67-0m950-sup1.cif]

##############################################################################
#                                                                            #
# This CIF contains the data in a paper accepted for publication in          #
# Acta Crystallographica Section E. It conforms to the requirements of       #
# Notes for Authors for Acta Crystallographica Section E, and has been       #
# peer reviewed under the auspices of the IUCr Commission on Journals.       #
#                                                                            #
# Full details of the Crystallographic Information File format               #
# are given in the paper "The Crystallographic Information File (CIF):       #
# a New Standard Archive File for Crystallography" by S. R. Hall, F. H.      #
# Allen and I. D. Brown [Acta Cryst. (1991), A47, 655-685].                  #
#                                                                            #
# The current version of the core CIF dictionary is obtainable from          #
# ftp://ftp.iucr.org/pub/cif_core.dic.                                       #
#                                                                            #
# Software is freely available for graphical display of the structure(s)     #
# in this CIF. For information consult the CIF software page                 #
# http://www.iucr.org/resources/cif/software.                                #
#                                                                            #
# This file may be used for bona fide research purposes within the           #
# scientific community so long as proper attribution is given to the journal # 
# article from which it was obtained.                                        #
#                                                                            #
##############################################################################
data_global
_audit_creation_method     SHELXL-97
_journal_date_recd_electronic     2011-05-19
_journal_date_accepted     2011-06-13
_journal_name_full     'Acta Crystallographica, Section E'
_journal_year     2011
_journal_volume     67
_journal_issue      7
_journal_page_first     m950
_journal_page_last     m951
_journal_paper_category     QM
_journal_coeditor_code     BR2168
_publ_contact_author_name     'Li Tian'
_publ_contact_author_address
;
College of Chemistry
Tianjin Normal University
Tianjin 300387
People's Republic of China
;
_publ_contact_author_email     lilytianli@hotmail.com
_publ_contact_author_fax     ?
_publ_contact_author_phone     '8622 23766516'
_publ_section_title
;\
Poly[hemi(hexaaquazinc)
[[\m~2~-1,3-bis(1,2,4-triazol-1-yl)methane](\m~2~-5-sulfonatobenzene-1,3-\
dicarboxylato)zinc] sesquihydrate]
;
loop_
    _publ_author_name
    _publ_author_footnote
    _publ_author_address
    'Shang-Yuan Liu' .
;
College of Chemistry
Tianjin Normal University
Tianjin 300387
People's Republic of China
;
    'Li Tian' .
;
College of Chemistry
Tianjin Normal University
Tianjin 300387
People's Republic of China
;
data_I
_chemical_name_systematic
;
Poly[hemi(hexaaquazinc)
[[\m~2~-1,3-bis(1,2,4-triazol-1-yl)methane](\m~2~-5-sulfonatobenzene-
1,3-dicarboxylato)zinc] sesquihydrate]
;
_chemical_name_common     ?
_chemical_formula_moiety     'C13 H8 N6 O7 S Zn, 0.5(H12 O6 Zn), 1.5(H2 O)'
_chemical_formula_sum     'C13 H17 N6 O11.50 S Zn1.50'
_chemical_formula_iupac
                         '[Zn (H2 O)6]0.5 [Zn (C8 H3 O7 S) (C5 H6 N6)], 1.5H2 O'
_chemical_formula_weight     571.48
_chemical_melting_point     ?
_symmetry_cell_setting     monoclinic
_symmetry_space_group_name_H-M     'P 21/c'
_symmetry_space_group_name_Hall     '-P 2ybc'
loop_
    _symmetry_equiv_pos_as_xyz
    'x, y, z'
    '-x, y+1/2, -z+1/2'
    '-x, -y, -z'
    'x, -y-1/2, z-1/2'
_cell_length_a     10.2611(3)
_cell_length_b     16.9967(4)
_cell_length_c     11.4808(3)
_cell_angle_alpha     90.00
_cell_angle_beta     93.812(2)
_cell_angle_gamma     90.00
_cell_volume     1997.88(9)
_cell_formula_units_Z     4
_cell_measurement_reflns_used     4538
_cell_measurement_theta_min     2.40
_cell_measurement_theta_max     25.01
_cell_measurement_temperature     293(2)
_exptl_crystal_description     BLOCK
_exptl_crystal_colour     COLOURLESS
_exptl_crystal_size_max     0.23
_exptl_crystal_size_mid     0.15
_exptl_crystal_size_min     0.14
_exptl_crystal_density_diffrn     1.900
_exptl_crystal_density_meas     ?
_exptl_crystal_density_method     'not measured'
_exptl_crystal_F_000     1160
_exptl_absorpt_coefficient_mu     1.997
_exptl_absorpt_correction_type     multi-scan
_exptl_absorpt_process_details     '(SADABS; Bruker, 1997)'
_exptl_absorpt_correction_T_min     0.6566
_exptl_absorpt_correction_T_max     0.7674
_exptl_special_details
;
;
_diffrn_ambient_temperature     293(2)
_diffrn_radiation_type     MoK\a
_diffrn_radiation_wavelength     0.71073
_diffrn_radiation_source     'SuperNova (Mo) X-ray Source'
_diffrn_radiation_monochromator     mirror
_diffrn_measurement_device_type     'Bruker SuperNova Eos'
_diffrn_measurement_method     \w
_diffrn_detector_area_resol_mean     16.2116
_diffrn_reflns_number     7740
_diffrn_reflns_av_R_equivalents     0.0302
_diffrn_reflns_av_sigmaI/netI     0.0472
_diffrn_reflns_theta_min     2.40
_diffrn_reflns_theta_max     25.01
_diffrn_reflns_theta_full     25.01
_diffrn_measured_fraction_theta_max     0.999
_diffrn_measured_fraction_theta_full     0.999
_diffrn_reflns_limit_h_min     -12
_diffrn_reflns_limit_h_max     10
_diffrn_reflns_limit_k_min     -20
_diffrn_reflns_limit_k_max     19
_diffrn_reflns_limit_l_min     -8
_diffrn_reflns_limit_l_max     13
_diffrn_standards_number     0
_diffrn_standards_interval_count     .
_diffrn_standards_interval_time     .
_diffrn_standards_decay_%     .
_refine_special_details
;
Refinement of <i>F</i>^2^ against ALL reflections. The weighted <i>R</i>-factor
<i>wR</i> and goodness of fit <i>S</i> are based on <i>F</i>^2^, conventional
<i>R</i>-factors <i>R</i> are based on <i>F</i>, with <i>F</i> set to zero for
negative <i>F</i>^2^. The threshold expression of <i>F</i>^2^ >
\s(<i>F</i>^2^) is used only for calculating <i>R</i>-factors(gt) <i>etc</i>.
and is not relevant to the choice of reflections for refinement.
<i>R</i>-factors based on <i>F</i>^2^ are statistically about twice as large
as those based on <i>F</i>, and <i>R</i>- factors based on ALL data will be
even larger.
;
_reflns_number_total     3524
_reflns_number_gt     2763
_reflns_threshold_expression     I>2\s(I)
_refine_ls_structure_factor_coef     Fsqd
_refine_ls_matrix_type     full
_refine_ls_R_factor_all     0.0608
_refine_ls_R_factor_gt     0.0485
_refine_ls_wR_factor_gt     0.1497
_refine_ls_wR_factor_ref     0.1549
_refine_ls_goodness_of_fit_ref     1.114
_refine_ls_restrained_S_all     1.128
_refine_ls_number_reflns     3524
_refine_ls_number_parameters     304
_refine_ls_number_restraints     30
_refine_ls_hydrogen_treatment     constr
_refine_ls_weighting_scheme     calc
_refine_ls_weighting_details
         'calc w=1/[\s^2^(Fo^2^)+(0.0939P)^2^+1.3769P] where P=(Fo^2^+2Fc^2^)/3'
_atom_sites_solution_hydrogens     geom
_atom_sites_solution_primary     direct
_atom_sites_solution_secondary     difmap
_refine_ls_shift/su_max     0.001
_refine_ls_shift/su_mean     0.000
_refine_diff_density_max     1.666
_refine_diff_density_min     -0.901
_refine_ls_extinction_method     none
_refine_ls_extinction_coef     0.0045(6)
loop_
    _atom_type_symbol
    _atom_type_description
    _atom_type_scat_dispersion_real
    _atom_type_scat_dispersion_imag
    _atom_type_scat_source
    'C' 'C' 0.0033 0.0016
                         'International Tables Vol C Tables 4.2.6.8 and 6.1.1.4'
    'H' 'H' 0.0000 0.0000
                         'International Tables Vol C Tables 4.2.6.8 and 6.1.1.4'
    'N' 'N' 0.0061 0.0033
                         'International Tables Vol C Tables 4.2.6.8 and 6.1.1.4'
    'O' 'O' 0.0106 0.0060
                         'International Tables Vol C Tables 4.2.6.8 and 6.1.1.4'
    'S' 'S' 0.1246 0.1234
                         'International Tables Vol C Tables 4.2.6.8 and 6.1.1.4'
_computing_data_collection     'SMART (Bruker, 1997)'
_computing_cell_refinement     'SAINT (Bruker, 1997)'
_computing_data_reduction     'SAINT (Bruker, 1997)'
_computing_structure_solution     'SHELXS97 (Sheldrick, 2008)'
_computing_structure_refinement     'SHELXL97 (Sheldrick, 2008)'
_computing_molecular_graphics     'SHELXTL (Sheldrick, 2008)'
_computing_publication_material     'SHELXTL (Sheldrick, 2008)'
loop_
    _atom_site_type_symbol
    _atom_site_label
    _atom_site_fract_x
    _atom_site_fract_y
    _atom_site_fract_z
    _atom_site_U_iso_or_equiv
    _atom_site_adp_type
    _atom_site_calc_flag
    _atom_site_refinement_flags
    _atom_site_occupancy
    _atom_site_symmetry_multiplicity
    _atom_site_disorder_assembly
    _atom_site_disorder_group
    Zn Zn1 -0.05241(5) 0.44539(3) 0.65524(5) 0.0173(2) Uani d . 1 4 . .
    Zn Zn2 0.5000 0.5000 1.0000 0.0242(3) Uani d S 1 2 . .
    C C1 -0.1029(5) 0.5844(3) 0.8059(5) 0.0223(12) Uani d . 1 4 . .
    H H1 -0.1689 0.5583 0.8420 0.027 Uiso calc R 1 4 . .
    C C2 0.0432(6) 0.6157(3) 0.6959(5) 0.0290(13) Uani d . 1 4 . .
    H H2 0.1013 0.6129 0.6372 0.035 Uiso calc R 1 4 . .
    C C3 -0.0915(6) 0.7063(3) 0.9310(4) 0.0222(12) Uani d . 1 4 . .
    H H3A -0.0726 0.7606 0.9123 0.027 Uiso calc R 1 4 . .
    H H3B -0.1841 0.7020 0.9418 0.027 Uiso calc R 1 4 . .
    C C4 -0.0526(5) 0.6384(3) 1.1245(5) 0.0226(12) Uani d . 1 4 . .
    H H4 -0.1355 0.6172 1.1301 0.027 Uiso calc R 1 4 . .
    C C5 0.1439(5) 0.6712(3) 1.1562(5) 0.0263(13) Uani d . 1 4 . .
    H H5 0.2270 0.6761 1.1930 0.032 Uiso calc R 1 4 . .
    C C6 0.3270(5) 0.4047(3) 0.5589(4) 0.0164(11) Uani d . 1 4 . .
    C C7 0.3175(5) 0.3543(3) 0.4624(4) 0.0177(11) Uani d . 1 4 . .
    H H7 0.2362 0.3380 0.4308 0.021 Uiso calc R 1 4 . .
    C C8 0.4303(5) 0.3289(3) 0.4144(4) 0.0166(11) Uani d . 1 4 . .
    C C9 0.5517(5) 0.3537(3) 0.4584(4) 0.0178(11) Uani d . 1 4 . .
    H H9 0.6265 0.3364 0.4247 0.021 Uiso calc R 1 4 . .
    C C10 0.5614(5) 0.4045(3) 0.5531(4) 0.0156(11) Uani d . 1 4 . .
    C C11 0.4512(5) 0.4286(3) 0.6035(4) 0.0168(11) Uani d . 1 4 . .
    H H11 0.4587 0.4614 0.6685 0.020 Uiso calc R 1 4 . .
    C C12 0.2081(5) 0.4314(3) 0.6171(5) 0.0191(11) Uani d . 1 4 . .
    C C13 0.6940(5) 0.4296(3) 0.6051(4) 0.0173(11) Uani d . 1 4 . .
    N N1 -0.0406(4) 0.5563(2) 0.7185(4) 0.0198(10) Uani d . 1 4 . .
    N N2 -0.0580(4) 0.6556(2) 0.8351(4) 0.0201(10) Uani d . 1 4 . .
    N N3 0.0351(5) 0.6768(3) 0.7636(4) 0.0308(12) Uani d . 1 4 . .
    N N4 -0.0173(4) 0.6839(2) 1.0379(4) 0.0199(9) Uani d . 1 4 . .
    N N5 0.1097(5) 0.7049(3) 1.0573(4) 0.0285(11) Uani d . 1 4 . .
    N N6 0.0471(4) 0.6278(2) 1.2015(4) 0.0210(10) Uani d . 1 4 . .
    O O1 0.0957(3) 0.4135(2) 0.5658(3) 0.0265(9) Uani d . 1 4 . .
    O O2 0.2190(3) 0.4662(2) 0.7126(3) 0.0258(9) Uani d . 1 4 . .
    O O3 0.7036(3) 0.4664(2) 0.6994(3) 0.0263(9) Uani d . 1 4 . .
    O O4 0.7944(3) 0.4118(2) 0.5511(3) 0.0245(9) Uani d . 1 4 . .
    O O5 0.3252(4) 0.1997(2) 0.3349(4) 0.0410(11) Uani d . 1 4 . .
    O O6 0.3664(4) 0.3024(2) 0.1958(4) 0.0401(11) Uani d . 1 4 . .
    O O7 0.5457(4) 0.2277(2) 0.2870(4) 0.0391(11) Uani d . 1 4 . .
    O O8 0.3948(5) 0.5718(3) 1.1028(5) 0.0574(14) Uani d . 1 4 . .
    H H8A 0.3892 0.5761 1.1773 0.028 Uiso d R 1 4 . .
    H H8B 0.3861 0.6192 1.0761 0.028 Uiso d R 1 4 . .
    O O9 0.6329(5) 0.5931(3) 0.9813(5) 0.0526(13) Uani d . 1 4 . .
    H H9A 0.6046 0.6261 0.9278 0.028 Uiso d R 1 4 . .
    H H9B 0.6511 0.6216 1.0425 0.028 Uiso d R 1 4 . .
    O O10 0.3976(5) 0.5446(3) 0.8539(5) 0.0565(14) Uani d . 1 4 . .
    H H10A 0.3721 0.5071 0.8081 0.028 Uiso d R 1 4 . .
    H H10B 0.3284 0.5688 0.8745 0.028 Uiso d R 1 4 . .
    O O11 0.3350(5) 0.6924(3) 0.9006(4) 0.0494(12) Uani d . 1 4 . .
    H H11A 0.3859 0.7322 0.8968 0.028 Uiso d R 1 4 . .
    H H11B 0.2577 0.7116 0.9057 0.028 Uiso d R 1 4 . .
    O O12 0.133(2) 0.5302(11) 0.9610(18) 0.138(6) Uani d P 0.50 4 . .
    S S1 0.41635(13) 0.25941(8) 0.29848(12) 0.0236(3) Uani d . 1 4 . .
loop_
    _atom_site_aniso_label
    _atom_site_aniso_U_11
    _atom_site_aniso_U_22
    _atom_site_aniso_U_33
    _atom_site_aniso_U_12
    _atom_site_aniso_U_13
    _atom_site_aniso_U_23
    Zn1 0.0120(3) 0.0235(3) 0.0165(4) -0.0001(2) 0.0004(2) -0.0058(2)
    Zn2 0.0253(5) 0.0277(5) 0.0200(5) -0.0025(4) 0.0037(4) -0.0067(4)
    C1 0.021(3) 0.020(3) 0.026(3) -0.003(2) 0.005(2) -0.003(2)
    C2 0.034(3) 0.031(3) 0.024(3) -0.010(3) 0.012(3) 0.000(3)
    C3 0.031(3) 0.020(3) 0.016(3) 0.003(2) 0.002(2) -0.004(2)
    C4 0.020(3) 0.025(3) 0.023(3) 0.000(2) 0.000(2) -0.003(2)
    C5 0.019(3) 0.031(3) 0.029(3) -0.005(2) 0.002(2) -0.002(3)
    C6 0.013(3) 0.018(2) 0.018(3) 0.002(2) 0.002(2) 0.004(2)
    C7 0.010(3) 0.022(3) 0.020(3) -0.004(2) -0.003(2) 0.002(2)
    C8 0.018(3) 0.016(2) 0.016(3) -0.002(2) 0.000(2) -0.001(2)
    C9 0.015(3) 0.019(2) 0.020(3) -0.002(2) 0.004(2) -0.002(2)
    C10 0.012(3) 0.021(2) 0.013(3) 0.000(2) -0.001(2) 0.004(2)
    C11 0.016(3) 0.019(2) 0.014(3) 0.000(2) -0.002(2) -0.002(2)
    C12 0.013(3) 0.023(3) 0.022(3) 0.000(2) 0.003(2) 0.004(2)
    C13 0.015(3) 0.022(2) 0.015(3) -0.002(2) 0.002(2) 0.007(2)
    N1 0.018(2) 0.023(2) 0.019(2) 0.0011(18) 0.0012(18) -0.0030(18)
    N2 0.023(2) 0.020(2) 0.018(2) 0.0012(18) 0.0054(19) -0.0008(18)
    N3 0.044(3) 0.027(2) 0.023(3) -0.014(2) 0.012(2) -0.004(2)
    N4 0.018(2) 0.022(2) 0.020(2) 0.0000(18) 0.0022(18) -0.0052(19)
    N5 0.025(3) 0.030(2) 0.031(3) -0.004(2) 0.004(2) -0.001(2)
    N6 0.019(2) 0.024(2) 0.020(2) 0.0025(19) 0.0004(18) -0.0021(19)
    O1 0.0118(19) 0.042(2) 0.025(2) 0.0029(16) 0.0014(16) -0.0110(18)
    O2 0.017(2) 0.037(2) 0.024(2) 0.0014(17) 0.0025(16) -0.0123(18)
    O3 0.016(2) 0.043(2) 0.020(2) -0.0070(17) 0.0008(15) -0.0093(18)
    O4 0.0080(18) 0.041(2) 0.025(2) 0.0024(16) 0.0027(15) -0.0077(17)
    O5 0.041(3) 0.032(2) 0.051(3) -0.019(2) 0.009(2) -0.009(2)
    O6 0.044(3) 0.052(3) 0.023(2) -0.001(2) -0.0047(19) -0.008(2)
    O7 0.026(2) 0.050(2) 0.042(3) 0.0041(19) 0.0052(19) -0.022(2)
    O8 0.063(2) 0.0562(19) 0.054(2) 0.0053(17) 0.0110(17) -0.0018(16)
    O9 0.052(2) 0.0526(19) 0.053(2) -0.0027(16) -0.0012(16) -0.0009(16)
    O10 0.059(2) 0.0541(19) 0.055(2) 0.0054(16) -0.0057(17) -0.0066(16)
    O11 0.0467(19) 0.0461(17) 0.057(2) -0.0014(16) 0.0128(16) -0.0003(16)
    O12 0.138(6) 0.138(6) 0.138(6) 0.000(2) 0.009(2) 0.000(2)
    S1 0.0189(7) 0.0269(7) 0.0250(8) -0.0024(6) 0.0008(6) -0.0094(6)
_geom_special_details
;
 All esds (except the esd in the dihedral angle between two l.s. planes)
 are estimated using the full covariance matrix.  The cell esds are taken
 into account individually in the estimation of esds in distances, angles
 and torsion angles; correlations between esds in cell parameters are only
 used when they are defined by crystal symmetry.  An approximate (isotropic)
 treatment of cell esds is used for estimating esds involving l.s. planes.
;
loop_
    _geom_bond_atom_site_label_1
    _geom_bond_atom_site_label_2
    _geom_bond_site_symmetry_2
    _geom_bond_distance
    _geom_bond_publ_flag
    Zn1 O1 . 1.967(4) ?
    Zn1 O4 1_455 1.994(4) ?
    Zn1 N1 . 2.020(4) ?
    Zn1 N6 3_567 2.059(4) ?
    Zn1 O3 1_455 2.611(4) ?
    Zn2 O8 3_667 2.053(5) ?
    Zn2 O8 . 2.053(5) ?
    Zn2 O10 3_667 2.063(5) ?
    Zn2 O10 . 2.063(5) ?
    Zn2 O9 . 2.109(5) ?
    Zn2 O9 3_667 2.109(5) ?
    C1 N1 . 1.315(7) ?
    C1 N2 . 1.331(6) ?
    C1 H1 . 0.9300 ?
    C2 N3 . 1.304(7) ?
    C2 N1 . 1.363(7) ?
    C2 H2 . 0.9300 ?
    C3 N4 . 1.451(7) ?
    C3 N2 . 1.457(6) ?
    C3 H3A . 0.9700 ?
    C3 H3B . 0.9700 ?
    C4 N6 . 1.319(7) ?
    C4 N4 . 1.329(7) ?
    C4 H4 . 0.9300 ?
    C5 N5 . 1.299(7) ?
    C5 N6 . 1.367(7) ?
    C5 H5 . 0.9300 ?
    C6 C7 . 1.398(7) ?
    C6 C11 . 1.402(7) ?
    C6 C12 . 1.500(7) ?
    C7 C8 . 1.384(7) ?
    C7 H7 . 0.9300 ?
    C8 C9 . 1.378(7) ?
    C8 S1 . 1.778(5) ?
    C9 C10 . 1.388(7) ?
    C9 H9 . 0.9300 ?
    C10 C11 . 1.367(7) ?
    C10 C13 . 1.510(7) ?
    C11 H11 . 0.9300 ?
    C12 O2 . 1.244(6) ?
    C12 O1 . 1.296(6) ?
    C13 O3 . 1.248(6) ?
    C13 O4 . 1.274(6) ?
    N2 N3 . 1.348(6) ?
    N4 N5 . 1.355(6) ?
    O5 S1 . 1.459(4) ?
    O6 S1 . 1.452(4) ?
    O7 S1 . 1.446(4) ?
    O8 H8A . 0.8647 ?
    O8 H8B . 0.8647 ?
    O9 H9A . 0.8672 ?
    O9 H9B . 0.8636 ?
    O10 H10A . 0.8566 ?
    O10 H10B . 0.8672 ?
    O11 H11A . 0.8576 ?
    O11 H11B . 0.8636 ?
loop_
    _geom_angle_atom_site_label_1
    _geom_angle_atom_site_label_2
    _geom_angle_atom_site_label_3
    _geom_angle_site_symmetry_1
    _geom_angle_site_symmetry_3
    _geom_angle
    _geom_angle_publ_flag
    O1 Zn1 O4 . 1_455 102.35(15) ?
    O1 Zn1 N1 . . 114.53(17) ?
    O4 Zn1 N1 1_455 . 120.59(16) ?
    O1 Zn1 N6 . 3_567 105.67(16) ?
    O4 Zn1 N6 1_455 3_567 106.46(16) ?
    N1 Zn1 N6 . 3_567 106.17(17) ?
    O1 Zn1 O3 . 1_455 157.39(13) ?
    O4 Zn1 O3 1_455 1_455 55.08(13) ?
    N1 Zn1 O3 . 1_455 80.70(15) ?
    N6 Zn1 O3 3_567 1_455 84.39(15) ?
    O8 Zn2 O10 3_667 3_667 89.4(2) ?
    O8 Zn2 O10 . 3_667 90.6(2) ?
    O8 Zn2 O9 3_667 . 91.1(2) ?
    O8 Zn2 O9 . . 88.9(2) ?
    O10 Zn2 O9 3_667 . 93.5(2) ?
    O10 Zn2 O9 . . 86.5(2) ?
    O8 Zn2 O9 3_667 3_667 88.9(2) ?
    O8 Zn2 O9 . 3_667 91.1(2) ?
    O10 Zn2 O9 3_667 3_667 86.5(2) ?
    O10 Zn2 O9 . 3_667 93.5(2) ?
    N1 C1 N2 . . 110.2(5) ?
    N1 C1 H1 . . 124.9 ?
    N2 C1 H1 . . 124.9 ?
    N3 C2 N1 . . 114.3(5) ?
    N3 C2 H2 . . 122.9 ?
    N1 C2 H2 . . 122.9 ?
    N4 C3 N2 . . 110.3(4) ?
    N4 C3 H3A . . 109.6 ?
    N2 C3 H3A . . 109.6 ?
    N4 C3 H3B . . 109.6 ?
    N2 C3 H3B . . 109.6 ?
    H3A C3 H3B . . 108.1 ?
    N6 C4 N4 . . 110.1(5) ?
    N6 C4 H4 . . 125.0 ?
    N4 C4 H4 . . 125.0 ?
    N5 C5 N6 . . 114.2(5) ?
    N5 C5 H5 . . 122.9 ?
    N6 C5 H5 . . 122.9 ?
    C7 C6 C11 . . 118.7(5) ?
    C7 C6 C12 . . 121.5(4) ?
    C11 C6 C12 . . 119.7(4) ?
    C8 C7 C6 . . 119.4(4) ?
    C8 C7 H7 . . 120.3 ?
    C6 C7 H7 . . 120.3 ?
    C9 C8 C7 . . 121.2(5) ?
    C9 C8 S1 . . 120.2(4) ?
    C7 C8 S1 . . 118.6(4) ?
    C8 C9 C10 . . 119.6(5) ?
    C8 C9 H9 . . 120.2 ?
    C10 C9 H9 . . 120.2 ?
    C11 C10 C9 . . 120.0(5) ?
    C11 C10 C13 . . 119.8(4) ?
    C9 C10 C13 . . 120.1(4) ?
    C10 C11 C6 . . 121.1(5) ?
    C10 C11 H11 . . 119.5 ?
    C6 C11 H11 . . 119.5 ?
    O2 C12 O1 . . 122.5(5) ?
    O2 C12 C6 . . 120.6(5) ?
    O1 C12 C6 . . 116.9(5) ?
    O3 C13 O4 . . 121.4(5) ?
    O3 C13 C10 . . 120.1(5) ?
    O4 C13 C10 . . 118.5(4) ?
    C1 N1 C2 . . 102.7(4) ?
    C1 N1 Zn1 . . 126.3(4) ?
    C2 N1 Zn1 . . 130.3(4) ?
    C1 N2 N3 . . 109.7(4) ?
    C1 N2 C3 . . 129.3(5) ?
    N3 N2 C3 . . 120.9(4) ?
    C2 N3 N2 . . 103.0(4) ?
    C4 N4 N5 . . 109.7(4) ?
    C4 N4 C3 . . 129.2(5) ?
    N5 N4 C3 . . 121.0(4) ?
    C5 N5 N4 . . 103.2(4) ?
    C4 N6 C5 . . 102.8(5) ?
    C4 N6 Zn1 . 3_567 126.6(4) ?
    C5 N6 Zn1 . 3_567 130.4(4) ?
    C12 O1 Zn1 . . 113.1(3) ?
    C13 O3 Zn1 . 1_655 77.6(3) ?
    C13 O4 Zn1 . 1_655 105.7(3) ?
    Zn2 O8 H8A . . 133.7 ?
    Zn2 O8 H8B . . 113.3 ?
    H8A O8 H8B . . 105.1 ?
    Zn2 O9 H9A . . 111.6 ?
    Zn2 O9 H9B . . 116.4 ?
    H9A O9 H9B . . 104.9 ?
    Zn2 O10 H10A . . 110.1 ?
    Zn2 O10 H10B . . 109.5 ?
    H10A O10 H10B . . 107.3 ?
    H11A O11 H11B . . 105.8 ?
    O7 S1 O6 . . 113.0(3) ?
    O7 S1 O5 . . 112.1(3) ?
    O6 S1 O5 . . 112.6(3) ?
    O7 S1 C8 . . 106.7(2) ?
    O6 S1 C8 . . 106.3(2) ?
    O5 S1 C8 . . 105.6(2) ?
loop_
    _geom_hbond_atom_site_label_D
    _geom_hbond_atom_site_label_H
    _geom_hbond_atom_site_label_A
    _geom_hbond_site_symmetry_A
    _geom_hbond_distance_DH
    _geom_hbond_distance_HA
    _geom_hbond_distance_DA
    _geom_hbond_angle_DHA
    _geom_hbond_publ_flag
    O8 H8A O3 3_667 0.86 1.90 2.628(7) 141 y
    O8 H8B O11 . 0.86 2.40 3.126(7) 143 y
    O8 H8B O7 2_656 0.86 2.49 2.983(7) 117 y
    O9 H9A O6 3_666 0.86 1.91 2.700(7) 151 y
    O9 H9B O5 2_656 0.86 1.94 2.794(7) 170 y
    O10 H10A O2 . 0.86 1.98 2.716(7) 143 y
    O10 H10B O11 . 0.86 2.12 2.656(7) 119 y
    O10 H10B O12 . 0.86 2.39 3.068(7) 135 y
    O11 H11A O7 3_666 0.86 2.368 2.887(7) 119 y
    O11 H11B N5 . 0.86 2.388 3.029(7) 131 y
