# Supplementary material for: Poly[hemi(hexa­aqua­zinc) [[μ2-1,3-bis­(1,2,4-triazol-1-yl)methane](μ2-5-sulfonato­benzene-1,3-dicarboxyl­ato)zinc] sesquihydrate]
Source: Acta Crystallogr Sect E Struct Rep Online. 2011 Jun 18;67(Pt 7):m950–1. doi: 10.1107/S1600536811022835 (PMC3151986; doi:10.1107/S1600536811022835)
Supplement: Supplementary file 2 [file e-67-0m950-Isup2.hkl]

# 
# h,k,l, Fc-squared, Fo-squared, sigma(Fo-squared) and status flag 
# 
data_I
_shelx_title ' P100720A in P21/c #  14 P21/c' 
_shelx_refln_list_code          4 
_shelx_F_calc_maximum      254.98 
_exptl_crystal_F_000      1159.71 
_reflns_d_resolution_high  0.8406 
 
loop_ 
 _symmetry_equiv_pos_as_xyz 
 'x, y, z' 
 '-x, y+1/2, -z+1/2' 
 '-x, -y, -z' 
 'x, -y-1/2, z-1/2' 
 
_cell_length_a    10.2611 
_cell_length_b    16.9967 
_cell_length_c    11.4808 
_cell_angle_alpha  90.000 
_cell_angle_beta   93.812 
_cell_angle_gamma  90.000 
 
_shelx_F_squared_multiplier     1.000 
 
loop_ 
 _refln_index_h 
 _refln_index_k 
 _refln_index_l 
 _refln_F_squared_calc 
 _refln_F_squared_meas 
 _refln_F_squared_sigma 
 _refln_observed_status 
   2   0   0    65014.04    62084.18    232.23 o 
   3   0   0    18727.78    17845.49    158.23 o 
   4   0   0      464.36      168.20     29.37 o 
   5   0   0      131.57      572.52     53.20 o 
   6   0   0     1968.59     1702.14     96.62 o 
   7   0   0     6718.61     6820.19    201.84 o 
   8   0   0    10248.64    10322.79    269.81 o 
   9   0   0     1199.40     1150.59    110.38 o 
  10   0   0      376.89      342.43     85.43 o 
  11   0   0     6991.06     7054.76    275.67 o 
  12   0   0      987.71     1169.62    144.81 o 
   2   1   0     5681.10     6122.72     48.28 o 
   3   1   0      515.04      630.52     24.45 o 
   4   1   0       11.80        8.33     12.41 o 
   5   1   0     1086.28     1123.07     51.07 o 
   6   1   0       57.32       92.33     31.41 o 
   7   1   0     1636.42     1831.85     78.39 o 
   8   1   0       17.94       16.68     36.69 o 
   9   1   0     1629.21     1672.54     89.79 o 
  10   1   0      360.26      360.52     61.68 o 
  11   1   0       58.96      106.18     54.35 o 
  12   1   0       79.47       95.24     68.58 o 
   0   2   0    10859.45    10336.75     90.85 o 
   1   2   0     2793.94     2909.89     39.21 o 
   2   2   0      359.57      273.42     11.49 o 
   3   2   0     1338.69     1378.18     28.88 o 
   4   2   0     9632.17    11636.34    158.22 o 
   5   2   0     1906.10     2274.08     69.40 o 
   6   2   0      296.03      388.20     39.27 o 
   7   2   0     9870.49     9835.63    169.87 o 
   8   2   0      123.38      144.16     39.94 o 
   9   2   0     5276.75     4991.23    143.88 o 
  10   2   0        6.17        0.06     49.25 o 
  11   2   0     1479.34     1629.60    196.91 o 
  12   2   0     1434.68     1569.38    110.20 o 
   1   3   0     2610.21     2452.01     28.29 o 
   2   3   0     3319.78     3224.35     37.41 o 
   3   3   0     8646.20     6876.23     62.24 o 
   4   3   0      892.94     1257.67     46.33 o 
   5   3   0     7275.11     6890.97    117.72 o 
   6   3   0     5990.15     6132.13    123.19 o 
   7   3   0     1031.23     1203.25     66.14 o 
   8   3   0     8576.53     8395.69    170.77 o 
   9   3   0      877.47      868.43    130.17 o 
  10   3   0       34.43       45.98     48.37 o 
  11   3   0      475.41      505.75     72.80 o 
  12   3   0      874.77     1027.68    111.34 o 
   0   4   0       20.61       33.11      4.28 o 
   1   4   0    17055.76    18019.04    177.05 o 
   2   4   0      588.01      239.40      9.29 o 
   3   4   0     5726.42     4185.81     51.62 o 
   4   4   0     1406.40     1234.97     36.11 o 
   5   4   0      363.54      394.31     73.53 o 
   6   4   0       25.29       57.14     28.37 o 
   7   4   0        6.96       29.45     31.99 o 
   8   4   0     1018.65      911.85     66.17 o 
   9   4   0      859.80      788.16     66.08 o 
  10   4   0     1331.04     1361.85     89.79 o 
  11   4   0      621.67      738.51     82.37 o 
   1   5   0     1278.82      920.94     14.23 o 
   2   5   0       33.65       24.23      5.89 o 
   3   5   0     2090.97     1389.59     28.22 o 
   4   5   0    15989.47    18247.25    169.40 o 
   5   5   0     2052.89     1742.39     78.82 o 
   6   5   0     1765.00     1649.25     66.93 o 
   7   5   0     3159.48     3195.69     99.70 o 
   8   5   0      884.89      766.43     60.56 o 
   9   5   0       25.04       26.44     43.30 o 
  10   5   0      871.78      829.02     71.94 o 
  11   5   0       95.65       18.69     56.43 o 
   0   6   0     6268.99     5590.77     50.35 o 
   1   6   0       41.08      112.56      6.70 o 
   2   6   0       65.83       41.56      6.12 o 
   3   6   0      582.76      336.78     14.71 o 
   4   6   0     4949.57     4597.90     87.72 o 
   5   6   0     3531.02     3548.06     83.32 o 
   6   6   0     9335.72     9064.33    146.17 o 
   7   6   0       86.95       87.77     33.38 o 
   8   6   0     3977.06     3806.16    127.59 o 
   9   6   0      224.96      184.14     45.80 o 
  10   6   0       22.52       14.32     50.46 o 
  11   6   0        6.94       19.20     50.46 o 
   1   7   0     2842.05     2744.74     22.98 o 
   2   7   0       69.68       54.57      7.18 o 
   3   7   0     6870.02     5497.54     79.67 o 
   4   7   0     4617.69     5713.03     76.66 o 
   5   7   0       32.26      121.33     23.59 o 
   6   7   0       11.53       18.11     26.50 o 
   7   7   0       77.36       60.61     30.54 o 
   8   7   0     1599.61     1451.97     96.52 o 
   9   7   0      248.85      185.73     45.37 o 
  10   7   0       16.00        6.25     45.04 o 
  11   7   0      197.29      134.55     58.32 o 
   0   8   0    19453.63    20285.43    105.81 o 
   1   8   0    17423.77    18339.64    143.75 o 
   2   8   0      161.05      212.48      9.98 o 
   3   8   0    10894.27    11181.83    246.73 o 
   4   8   0     1107.13     1250.02     45.62 o 
   5   8   0      308.31      436.64     25.94 o 
   6   8   0      241.25      331.55     36.39 o 
   7   8   0      695.14      685.22     81.37 o 
   8   8   0     1870.58     1881.77     84.87 o 
   9   8   0        5.13       10.76     40.74 o 
  10   8   0     1587.52     1737.90    131.25 o 
  11   8   0        2.60       25.51     55.01 o 
   1   9   0        1.46       20.51      5.52 o 
   2   9   0       14.94       19.16      5.18 o 
   3   9   0      512.12      491.44     18.41 o 
   4   9   0     1862.28     1968.56     55.03 o 
   5   9   0      182.87      139.54     24.21 o 
   6   9   0      301.88      407.69     52.77 o 
   7   9   0       76.40       75.11     34.37 o 
   8   9   0      501.05      544.09     52.80 o 
   9   9   0      554.26      591.30     88.83 o 
  10   9   0      575.86      457.35    128.59 o 
   0  10   0     1036.17     1132.77     26.40 o 
   1  10   0     5978.02     6373.92     73.07 o 
   2  10   0     2385.23     2292.35     85.62 o 
   3  10   0     2627.92     2722.48     43.76 o 
   4  10   0      273.22      271.28     20.55 o 
   5  10   0     3343.56     3620.69     83.41 o 
   6  10   0     6227.65     6584.94    217.51 o 
   7  10   0      350.50      473.23     45.37 o 
   8  10   0     7156.07     7967.91    599.47 o 
   9  10   0     2501.11     2591.41    178.05 o 
  10  10   0     3114.27     3230.71    204.73 o 
   1  11   0       17.97        1.82      6.02 o 
   2  11   0       74.55       99.70     14.41 o 
   3  11   0      143.88      136.12     11.07 o 
   4  11   0     1323.31     1159.73     34.82 o 
   5  11   0      120.33      113.50     34.28 o 
   6  11   0      879.15     1098.67    102.69 o 
   7  11   0      233.18      204.30     75.73 o 
   8  11   0        6.92        5.14     69.85 o 
   9  11   0      276.01      279.33     82.49 o 
  10  11   0      298.77      424.49    105.98 o 
   0  12   0      358.57      281.59     17.52 o 
   1  12   0     7573.58     6745.54     79.73 o 
   2  12   0      366.92      270.31     24.40 o 
   3  12   0     4585.11     4863.68    135.36 o 
   4  12   0        3.84       10.52     24.65 o 
   5  12   0       21.87       28.37     32.59 o 
   6  12   0      132.83      136.97     40.78 o 
   7  12   0      323.40      305.03     82.13 o 
   8  12   0      526.76      631.16    104.18 o 
   9  12   0      466.24      358.47    102.42 o 
   1  13   0      459.17      407.59     20.93 o 
   2  13   0       10.05        8.48     19.28 o 
   3  13   0     4998.88     4817.07     93.93 o 
   4  13   0     1133.91     1149.73     50.27 o 
   5  13   0     2088.60     2093.14     80.64 o 
   6  13   0      905.96     1036.35     98.05 o 
   7  13   0       20.81        8.08     43.10 o 
   8  13   0      397.83      338.35     60.22 o 
   9  13   0       24.85       -6.46     93.78 o 
   0  14   0      548.20      495.96     24.46 o 
   1  14   0      133.40       97.36     16.14 o 
   2  14   0      530.69      498.25     31.82 o 
   3  14   0      805.88      758.65     52.08 o 
   4  14   0      399.44      455.32     38.51 o 
   5  14   0     2703.26     2742.82    113.54 o 
   6  14   0      314.41      338.11     48.89 o 
   7  14   0     1402.00     1555.11    145.81 o 
   8  14   0        1.88       11.25     50.20 o 
   1  15   0      396.32      380.50     31.69 o 
   2  15   0     2363.54     2450.32     75.17 o 
   3  15   0     1196.32     1143.29     47.94 o 
   4  15   0     6573.63     6449.79    131.63 o 
   5  15   0      571.33      486.12     45.09 o 
   6  15   0     1221.38     1263.48     63.97 o 
   7  15   0      496.98      472.91     51.26 o 
   8  15   0       19.99        5.42     55.10 o 
   0  16   0     2487.73     2296.49    139.23 o 
   1  16   0      150.62      162.24     46.95 o 
   2  16   0     3691.53     3820.11    226.02 o 
   3  16   0      246.46      220.73     38.04 o 
   4  16   0      853.78      871.71     54.65 o 
   5  16   0       33.66       50.51     31.37 o 
   6  16   0      135.23       74.50     37.95 o 
   7  16   0      292.20      304.81     46.88 o 
   1  17   0      105.66       75.66     49.21 o 
   2  17   0       25.38       71.39     62.75 o 
   3  17   0      711.02      696.15     96.70 o 
   4  17   0       57.75       92.12     59.05 o 
   5  17   0      489.87      524.01     98.06 o 
   6  17   0       42.31      -26.30     82.79 o 
   0  18   0      329.59      379.42     92.58 o 
   1  18   0      641.52      561.86     64.68 o 
   2  18   0     2528.61     2681.26    161.86 o 
   3  18   0       22.91       -0.33     72.91 o 
   4  18   0     1003.63     1316.79    128.42 o 
   5  18   0       60.97       84.25     85.99 o 
   1  19   0      289.44      270.22     90.61 o 
   2  19   0       25.03      -34.23     79.19 o 
   3  19   0      243.72      250.32     82.89 o 
   4  19   0     1265.10     1148.36    125.51 o 
   0  20   0     1621.44     1570.01    146.07 o 
   1  20   0        1.13      -13.02     69.49 o 
 -12   1   1      176.50      185.45     64.96 o 
 -11   1   1       79.53      176.26     61.94 o 
 -10   1   1      432.34      408.85     62.20 o 
  -9   1   1      819.69      808.26    106.30 o 
  -8   1   1    23573.60    23096.98    282.54 o 
  -7   1   1     1110.70     1081.13     65.27 o 
  -6   1   1     8243.10     9003.65    187.27 o 
  -5   1   1     2659.34     2070.74     67.62 o 
  -4   1   1     6083.80     7702.33    123.58 o 
  -3   1   1     3822.16     4596.20     57.46 o 
  -2   1   1    10491.76    10562.23     98.58 o 
  -1   1   1     1831.06     2081.45     20.21 o 
   1   1   1    16387.14    17187.86    117.23 o 
   2   1   1        5.74       29.18      6.03 o 
   3   1   1    14287.39    16856.73    184.22 o 
   4   1   1    21547.54    17278.71    205.84 o 
   5   1   1     6328.30     7701.81    295.30 o 
   6   1   1      457.21      506.80     71.91 o 
   7   1   1     3255.39     3080.73    104.26 o 
   8   1   1     2339.90     2392.62    162.87 o 
   9   1   1      983.14      988.37     71.43 o 
  10   1   1     2007.61     2060.41    156.99 o 
  11   1   1      204.77      181.37     55.27 o 
  12   1   1     2912.56     2558.47    132.09 o 
 -12   2   1      527.00      492.75     79.37 o 
 -11   2   1      576.35      873.76     84.96 o 
 -10   2   1     1015.20     1090.80     83.76 o 
  -9   2   1       15.92        9.76     42.55 o 
  -8   2   1      449.93      409.61     53.30 o 
  -7   2   1      291.16      312.51     44.52 o 
  -6   2   1     2428.41     2960.07    121.66 o 
  -5   2   1     1688.07     1733.35     75.49 o 
  -4   2   1     3823.60     3867.94     63.32 o 
  -3   2   1      138.52      102.44     10.61 o 
  -2   2   1      204.59      238.44     11.44 o 
  -1   2   1      744.01      922.47     13.56 o 
   0   2   1     5838.58     5623.46     42.27 o 
   1   2   1     1361.62     1561.05     17.67 o 
   2   2   1     2598.42     2577.84     41.06 o 
   3   2   1     1368.07     1908.45     34.81 o 
   4   2   1       15.98      164.24     25.55 o 
   5   2   1     4566.08     5295.40    103.68 o 
   6   2   1     3490.18     3367.65    182.99 o 
   7   2   1     2805.47     2572.21     90.60 o 
   8   2   1     2982.71     2998.24    106.30 o 
   9   2   1      782.92      700.85     63.55 o 
  10   2   1       31.09       20.81     46.54 o 
  11   2   1      392.47      358.64     66.12 o 
  12   2   1      433.69      491.11     80.05 o 
 -12   3   1      391.82      336.90    108.34 o 
 -11   3   1       29.72       86.89     56.29 o 
 -10   3   1      914.64      978.86     78.00 o 
  -9   3   1        9.38       39.43     38.24 o 
  -8   3   1     3137.15     2868.68    105.10 o 
  -7   3   1     3325.04     3831.56    111.39 o 
  -6   3   1     1674.53     1984.26     74.00 o 
  -5   3   1       79.53       71.74     22.87 o 
  -4   3   1    23314.05    23464.64    166.17 o 
  -3   3   1    12581.42    10154.02     75.51 o 
  -2   3   1     1375.36      754.39     15.55 o 
  -1   3   1    39508.81    38110.63    667.48 o 
   0   3   1     2769.69     3006.69     39.97 o 
   1   3   1    26669.13    27602.46    142.74 o 
   2   3   1       80.04       69.16      8.07 o 
   3   3   1     9822.85     9805.41     77.52 o 
   4   3   1     6292.41     6381.29     81.42 o 
   5   3   1     2325.64     2188.87     68.06 o 
   6   3   1       50.12       18.01     26.82 o 
   7   3   1     2525.76     2186.09    172.76 o 
   8   3   1       10.97       15.05     40.04 o 
   9   3   1       45.05       53.03     40.40 o 
  10   3   1     1094.24     1164.41     82.10 o 
  11   3   1        6.98        3.30     54.23 o 
 -11   4   1     1828.11     1869.20    110.34 o 
 -10   4   1      325.78      437.44     63.23 o 
  -9   4   1     1325.09     1337.20     82.25 o 
  -8   4   1     1753.98     1777.00     84.94 o 
  -7   4   1      312.53      417.18     53.15 o 
  -6   4   1      693.56      596.48     46.13 o 
  -5   4   1     1497.37     1329.57     91.49 o 
  -4   4   1     4626.07     3705.02     59.87 o 
  -3   4   1     4025.55     4899.92     46.44 o 
  -2   4   1     2156.37     1851.76     29.14 o 
  -1   4   1     2982.27     3690.81     37.80 o 
   0   4   1    30435.67    30306.60    182.41 o 
   1   4   1       14.02       16.89      3.90 o 
   2   4   1       44.71       48.85      7.60 o 
   3   4   1     4755.37     4053.36     50.28 o 
   4   4   1       78.44       16.63     12.33 o 
   5   4   1       14.14       54.46     29.23 o 
   6   4   1     2625.18     2713.95    165.49 o 
   7   4   1     6044.75     5690.34    129.51 o 
   8   4   1     6235.17     6024.28    145.74 o 
   9   4   1      936.52      952.18     71.53 o 
  10   4   1      758.44      747.97     72.09 o 
  11   4   1      227.50      219.04     61.46 o 
 -11   5   1      215.20      268.37     61.27 o 
 -10   5   1      290.77      407.58     57.45 o 
  -9   5   1      122.62      135.72     43.54 o 
  -8   5   1        2.35       -6.46     36.09 o 
  -7   5   1     2995.73     3260.28    100.37 o 
  -6   5   1      166.03      212.01     54.78 o 
  -5   5   1     5302.82     5552.10    105.06 o 
  -4   5   1       35.24       98.86     14.79 o 
  -3   5   1      473.12       84.51      9.57 o 
  -2   5   1     1886.99     1072.58     15.41 o 
  -1   5   1        7.74       18.77      6.09 o 
   0   5   1    40404.54    43657.54    260.92 o 
   1   5   1      305.15      239.02      7.63 o 
   2   5   1     2396.87     2325.43     30.82 o 
   3   5   1     4622.42     4245.83     70.09 o 
   4   5   1     5655.60     5287.91     73.81 o 
   5   5   1     4495.97     4408.90     94.35 o 
   6   5   1     5677.42     5385.63    229.86 o 
   7   5   1      389.68      191.96     38.29 o 
   8   5   1       16.65       26.58     35.06 o 
   9   5   1      323.48      349.78     52.03 o 
  10   5   1     1065.80      935.73     76.48 o 
  11   5   1       52.25       37.47     53.57 o 
 -11   6   1      649.85      645.40    102.35 o 
 -10   6   1      690.74      687.52     70.12 o 
  -9   6   1      294.30      317.60     54.03 o 
  -8   6   1      651.45      605.19     83.70 o 
  -7   6   1      110.36       50.08     37.42 o 
  -6   6   1      262.60      311.05     36.64 o 
  -5   6   1      408.12      471.91     35.65 o 
  -4   6   1    20111.95    19940.75    272.74 o 
  -3   6   1      213.88      160.01     10.93 o 
  -2   6   1      895.61      562.08     19.42 o 
  -1   6   1     1056.42     1517.88     26.35 o 
   0   6   1     4878.92     4497.11     50.26 o 
   1   6   1     4158.47     4232.32     37.07 o 
   2   6   1     1262.99     1393.68     21.85 o 
   3   6   1      335.48      264.28     17.16 o 
   4   6   1     1160.06     1161.68     36.09 o 
   5   6   1     3017.08     2874.69     77.46 o 
   6   6   1      910.84      932.84     53.56 o 
   7   6   1     3102.97     3431.09    102.15 o 
   8   6   1     3757.51     3574.15    113.85 o 
   9   6   1       80.77       91.03     43.58 o 
  10   6   1      277.99      288.66    105.93 o 
  11   6   1      143.82       95.07     57.47 o 
 -11   7   1      920.80      992.58    124.37 o 
 -10   7   1        6.55        1.86     47.30 o 
  -9   7   1     2608.39     2557.25    282.64 o 
  -8   7   1     1658.04     1879.32     84.98 o 
  -7   7   1     3851.86     3778.13    167.70 o 
  -6   7   1      682.26      616.45     44.26 o 
  -5   7   1     6642.90     6863.90     87.95 o 
  -4   7   1     3274.54     3310.97     81.23 o 
  -3   7   1    18562.19    18884.51    121.27 o 
  -2   7   1     2166.48     2222.72     37.44 o 
  -1   7   1       18.44        7.21      6.78 o 
   0   7   1     3436.15     4459.40     49.15 o 
   1   7   1     3949.50     3913.87     31.93 o 
   2   7   1     7883.62     7800.87     51.74 o 
   3   7   1     1274.43     1387.68     30.36 o 
   4   7   1    10574.00    11273.92    217.65 o 
   5   7   1     1021.18     1153.63     50.98 o 
   6   7   1     2483.20     2342.56     87.60 o 
   7   7   1     1567.15     1321.67     67.16 o 
   8   7   1       63.68       51.70     38.60 o 
   9   7   1     1540.96     1656.31    177.34 o 
  10   7   1       31.82      -24.09     48.11 o 
  11   7   1     1379.96     1592.71    352.31 o 
 -11   8   1      586.29      586.64     75.39 o 
 -10   8   1       37.08       57.85     47.17 o 
  -9   8   1      249.56      325.13     50.95 o 
  -8   8   1       36.26       34.38     35.01 o 
  -7   8   1        0.45       15.38     29.62 o 
  -6   8   1      264.98      225.19     31.42 o 
  -5   8   1     1094.81     1368.78     39.84 o 
  -4   8   1     1580.60     1277.35     48.31 o 
  -3   8   1     1925.06     2332.74     41.14 o 
  -2   8   1       53.31       60.54      9.24 o 
  -1   8   1      396.00      461.74     14.79 o 
   0   8   1      270.56      203.22      7.60 o 
   1   8   1     3218.98     3589.34     29.14 o 
   2   8   1     1735.96     1856.90     26.45 o 
   3   8   1      392.79      525.25     20.22 o 
   4   8   1     1405.37     1535.37     78.41 o 
   5   8   1      699.77      651.65     70.50 o 
   6   8   1      139.03      147.04     31.64 o 
   7   8   1      251.95      274.10     41.77 o 
   8   8   1       23.15       39.90     35.41 o 
   9   8   1      623.37      665.54     66.07 o 
  10   8   1       28.24       -7.13     48.28 o 
  11   8   1      131.06      108.99     55.39 o 
 -10   9   1       21.25       18.69     76.57 o 
  -9   9   1     1928.84     2157.88    168.13 o 
  -8   9   1     1561.89     1643.04    106.71 o 
  -7   9   1     7748.40     8674.11    223.38 o 
  -6   9   1     1023.46      826.01     47.15 o 
  -5   9   1     6923.57     7475.48     85.75 o 
  -4   9   1     3324.98     3177.30     61.72 o 
  -3   9   1     2494.80     2645.27    109.57 o 
  -2   9   1       17.33       23.61     14.27 o 
  -1   9   1      996.94     1381.50     33.77 o 
   0   9   1     8481.26     9180.85    104.72 o 
   1   9   1       42.02       61.47      7.27 o 
   2   9   1    15314.04    15772.81    187.86 o 
   3   9   1      110.59       99.75     11.58 o 
   4   9   1    20049.29    21406.32    157.38 o 
   5   9   1      112.84      198.84     52.03 o 
   6   9   1     2450.53     2741.08    141.23 o 
   7   9   1        2.75       45.56     32.86 o 
   8   9   1      386.34      444.99     52.13 o 
   9   9   1      346.93      390.73     56.21 o 
  10   9   1      207.80      215.95     52.83 o 
 -10  10   1       24.21       74.35     86.57 o 
  -9  10   1       40.50      -11.46     81.05 o 
  -8  10   1       31.71        3.12     38.88 o 
  -7  10   1      217.11      233.70     37.85 o 
  -6  10   1       62.77       13.96     23.72 o 
  -5  10   1      658.74      639.54     35.13 o 
  -4  10   1      146.64       93.22     13.78 o 
  -3  10   1      147.82      122.92     30.34 o 
  -2  10   1      137.08       89.05     14.43 o 
  -1  10   1      195.06      174.22     13.76 o 
   0  10   1       18.02       39.82      7.14 o 
   1  10   1      230.46      308.05     10.92 o 
   2  10   1        4.29       18.51      7.67 o 
   3  10   1        0.06       20.03      9.34 o 
   4  10   1     1277.75     1549.78     44.76 o 
   5  10   1      184.78      216.34     39.93 o 
   6  10   1      746.92      609.62     80.67 o 
   7  10   1        3.49       -3.67     61.24 o 
   8  10   1      107.96      109.75     66.97 o 
   9  10   1       99.80       93.07     46.59 o 
  10  10   1        3.90      -63.65     90.87 o 
 -10  11   1       35.71       76.86     89.19 o 
  -9  11   1     1220.86     1242.92    133.71 o 
  -8  11   1      120.55      154.60     84.48 o 
  -7  11   1     4539.86     4647.83    209.08 o 
  -6  11   1       30.55       39.27     55.15 o 
  -5  11   1     6272.79     6356.04    208.48 o 
  -4  11   1      782.37      733.05     60.60 o 
  -3  11   1     1800.17     2004.89     61.13 o 
  -2  11   1     1742.44     1962.64     49.05 o 
  -1  11   1      782.05      797.39     24.80 o 
   0  11   1     3549.92     3344.71     39.16 o 
   1  11   1       74.89      144.06      9.38 o 
   2  11   1     3750.93     3485.92     57.09 o 
   3  11   1     4228.57     4459.43     95.31 o 
   4  11   1     8539.81     8201.37    112.94 o 
   5  11   1      946.75      931.45     82.07 o 
   6  11   1     3925.92     4242.84    119.07 o 
   7  11   1      348.67      347.56     74.14 o 
   8  11   1     2059.49     2047.94    151.37 o 
   9  11   1     1065.84     1170.75    124.21 o 
  10  11   1        0.80       36.38     81.76 o 
  -9  12   1      400.15      390.91     99.15 o 
  -8  12   1      221.94      173.69     81.11 o 
  -7  12   1      208.59      209.39     74.84 o 
  -6  12   1       27.56      -16.76     59.14 o 
  -5  12   1      110.51       68.88     33.39 o 
  -4  12   1     2814.17     3094.76    114.95 o 
  -3  12   1     1224.19     1243.50     45.24 o 
  -2  12   1     5004.22     4760.75     65.78 o 
  -1  12   1     1394.55     1608.40     34.55 o 
   0  12   1     1068.84     1333.99     26.62 o 
   1  12   1     1709.44     1605.39     41.59 o 
   2  12   1       38.03       40.38      7.95 o 
   3  12   1        9.46       27.89     15.05 o 
   4  12   1      535.59      648.73     43.83 o 
   5  12   1      822.38      870.25     48.87 o 
   6  12   1       74.37       32.38     38.12 o 
   7  12   1     2212.05     2208.96     97.98 o 
   8  12   1      471.63      571.48     63.43 o 
   9  12   1      859.07      745.59    119.92 o 
  -9  13   1     2667.47     2573.03    191.48 o 
  -8  13   1      494.63      534.11     98.20 o 
  -7  13   1     1025.21     1343.23    129.54 o 
  -6  13   1      111.99      108.63     38.46 o 
  -5  13   1      363.28      389.90     44.15 o 
  -4  13   1      134.25      184.05     33.67 o 
  -3  13   1       88.29       71.92     24.86 o 
  -2  13   1      151.03      133.53     18.44 o 
  -1  13   1      166.16      234.25     18.38 o 
   0  13   1      167.92      282.53     17.36 o 
   1  13   1      846.22      786.53     19.47 o 
   2  13   1     3142.88     2958.27     54.74 o 
   3  13   1     1633.02     1567.90     53.31 o 
   4  13   1     2429.12     2287.82     67.44 o 
   5  13   1      459.35      402.14     49.83 o 
   6  13   1      114.92       92.63     35.14 o 
   7  13   1      379.62      307.32     53.70 o 
   8  13   1      288.73      275.90     71.75 o 
   9  13   1      778.17      699.66     80.17 o 
  -8  14   1      419.01      380.94     63.51 o 
  -7  14   1        0.29       -4.34     42.43 o 
  -6  14   1      350.48      412.04     50.29 o 
  -5  14   1      418.74      465.59     56.40 o 
  -4  14   1     1276.68     1402.23     67.76 o 
  -3  14   1     2667.23     2609.00     75.11 o 
  -2  14   1     3103.46     3339.48     60.29 o 
  -1  14   1     2263.62     2393.87     66.05 o 
   0  14   1     2353.15     2380.53     55.56 o 
   1  14   1      906.38      923.40     33.14 o 
   2  14   1      646.95      576.08     34.13 o 
   3  14   1       10.71        5.28     24.22 o 
   4  14   1      932.42      922.18     47.85 o 
   5  14   1      479.86      522.54     44.46 o 
   6  14   1     1720.42     1518.03     72.14 o 
   7  14   1      910.65      897.76     79.22 o 
   8  14   1     1821.50     1872.13    101.14 o 
  -8  15   1      127.36      128.94     54.09 o 
  -7  15   1       23.61       24.34     43.93 o 
  -6  15   1     1478.71     1526.52     77.97 o 
  -5  15   1      119.43      136.69     33.64 o 
  -4  15   1     1686.05     1883.59     62.60 o 
  -3  15   1      226.12      250.33     30.04 o 
  -2  15   1     2369.44     2413.43     63.31 o 
  -1  15   1     1368.95     1205.97     77.54 o 
   0  15   1     1346.48     1163.26     61.67 o 
   1  15   1      716.28      807.91     44.41 o 
   2  15   1      164.71      180.19     47.76 o 
   3  15   1      376.26      414.58     34.88 o 
   4  15   1     1039.24     1042.79     57.83 o 
   5  15   1      635.80      610.50     47.31 o 
   6  15   1      561.61      498.03     47.50 o 
   7  15   1      218.96      229.64     45.11 o 
   8  15   1      200.14      189.98     47.87 o 
  -7  16   1      102.81      238.81     91.90 o 
  -6  16   1      336.41      372.36     62.45 o 
  -5  16   1      132.35      196.40     52.24 o 
  -4  16   1      711.28      788.07     67.53 o 
  -3  16   1       10.41       18.06     37.52 o 
  -2  16   1      325.67      224.26     46.62 o 
  -1  16   1      728.53      783.58     63.02 o 
   0  16   1       19.13       24.94     27.63 o 
   1  16   1      878.54      814.82     46.75 o 
   2  16   1      200.59      188.64     36.24 o 
   3  16   1       37.09       18.59     34.42 o 
   4  16   1      247.70      270.98     44.46 o 
   5  16   1      777.68      785.07     50.92 o 
   6  16   1       22.31       18.38     37.69 o 
   7  16   1      725.64      711.06     60.48 o 
  -6  17   1     2573.46     2785.43    188.51 o 
  -5  17   1      366.65      502.07    105.59 o 
  -4  17   1      761.68     1050.86    121.75 o 
  -3  17   1       21.01       17.84     60.81 o 
  -2  17   1       31.69       23.01     62.71 o 
  -1  17   1      543.35      425.14     77.34 o 
   0  17   1        2.01       -8.15     42.62 o 
   1  17   1     3009.87     3096.59    228.28 o 
   2  17   1       12.39       21.27     64.26 o 
   3  17   1     3189.94     3606.31    105.96 o 
   4  17   1      217.43      254.13     76.46 o 
   5  17   1     1650.70     1422.89     76.33 o 
   6  17   1      149.89      100.59     48.61 o 
  -5  18   1      769.09      752.69    106.14 o 
  -4  18   1      456.58      323.54     88.87 o 
  -3  18   1      516.13      452.77     83.71 o 
  -2  18   1        7.35       39.26     73.00 o 
  -1  18   1        1.50       19.39     64.65 o 
   0  18   1       43.85       32.10     52.01 o 
   1  18   1      259.19      161.02     58.17 o 
   2  18   1       20.62       73.25     79.85 o 
   3  18   1      220.25      330.49     84.10 o 
   4  18   1      397.07      529.54    101.90 o 
   5  18   1      119.01      140.03     75.21 o 
  -4  19   1     1151.88     1169.80    125.55 o 
  -3  19   1      353.13      272.06     77.18 o 
  -2  19   1      761.00      957.91    115.08 o 
  -1  19   1      828.77      659.67    102.86 o 
   0  19   1        6.40       -0.46     46.07 o 
   1  19   1     1060.84     1044.70     83.66 o 
   2  19   1     1323.36     1097.43    116.73 o 
   3  19   1     1817.39     1694.64    148.99 o 
   4  19   1      827.33      954.68    128.98 o 
  -1  20   1       18.63       33.01     77.63 o 
   0  20   1      191.22      167.40     59.74 o 
   1  20   1       74.06       72.05     79.88 o 
 -12   0   2     3744.35     3787.05    224.12 o 
 -11   0   2     3394.64     3263.63    197.17 o 
 -10   0   2      925.27      883.04    110.84 o 
  -9   0   2     3305.93     3301.35    176.36 o 
  -8   0   2      156.96       89.18     54.53 o 
  -7   0   2    10554.56    10731.60    260.13 o 
  -6   0   2      304.85      366.17     58.74 o 
  -5   0   2    18664.40    19160.98    288.49 o 
  -4   0   2    12250.20    13814.12    218.94 o 
  -3   0   2    12512.27    12646.34    124.09 o 
  -2   0   2     2567.50     2963.38    102.25 o 
  -1   0   2    25981.92    25840.12    123.47 o 
   0   0   2      410.15     1019.74     25.83 o 
   1   0   2     7287.02     7373.44    111.05 o 
   2   0   2    11474.79    11609.61    142.34 o 
   3   0   2     7719.22     9947.37    348.89 o 
   4   0   2     8541.38    10476.22    187.18 o 
   5   0   2        5.99       37.85     36.14 o 
   6   0   2    16842.85    17162.18    291.13 o 
   7   0   2     2654.21     2924.43    136.67 o 
   8   0   2    16690.26    17352.06    343.25 o 
   9   0   2      308.66      285.02     65.69 o 
  10   0   2     4483.15     4080.29    200.18 o 
  11   0   2       41.07        7.04     81.15 o 
 -12   1   2       77.85       82.16     60.50 o 
 -11   1   2       18.36       55.70     52.01 o 
 -10   1   2       37.33       48.11     48.77 o 
  -9   1   2     1592.30     1507.99     89.73 o 
  -8   1   2      210.01      166.93     46.99 o 
  -7   1   2    10836.60    11692.34    191.05 o 
  -6   1   2       35.39       28.30     29.02 o 
  -5   1   2     3125.46     3536.86     89.01 o 
  -4   1   2     3829.62     4839.33     92.05 o 
  -3   1   2      754.98      992.51     27.21 o 
  -2   1   2     8472.07     9824.68    160.42 o 
  -1   1   2     4241.92     4723.32     49.62 o 
   0   1   2       87.62      102.25      7.64 o 
   1   1   2      903.87      813.74     12.39 o 
   2   1   2      381.70      398.75     15.76 o 
   3   1   2      765.80     1081.83     28.37 o 
   4   1   2     4462.66     4091.03     83.84 o 
   5   1   2        1.56        6.77     23.00 o 
   6   1   2      105.32      117.16     28.89 o 
   7   1   2      385.93      314.74     42.72 o 
   8   1   2       79.46      125.34     42.71 o 
   9   1   2      187.02      219.84     49.86 o 
  10   1   2      245.48      200.54     54.70 o 
  11   1   2      207.85      276.43     64.61 o 
 -12   2   2     3083.60     3242.15    151.38 o 
 -11   2   2       44.19      104.44     55.46 o 
 -10   2   2     2847.04     2858.22    124.33 o 
  -9   2   2      843.75      924.70     74.57 o 
  -8   2   2        4.76       -0.50     39.85 o 
  -7   2   2     1553.81     1699.18     78.61 o 
  -6   2   2       15.79        1.18     29.12 o 
  -5   2   2     3328.22     3369.15     87.20 o 
  -4   2   2     8297.74     9741.47    122.46 o 
  -3   2   2    17775.63    15375.54    122.83 o 
  -2   2   2     1188.81     1449.31     21.54 o 
  -1   2   2    34954.84    33905.30    390.27 o 
   0   2   2     3454.65     3441.21     47.94 o 
   1   2   2    28571.22    29483.95    111.65 o 
   2   2   2    25587.44    24743.38    207.48 o 
   3   2   2      212.69      282.43     16.19 o 
   4   2   2     6936.96     8073.57    187.45 o 
   5   2   2     2161.65     1689.87     82.33 o 
   6   2   2     4015.69     3719.88    161.08 o 
   7   2   2      939.72      920.63     60.25 o 
   8   2   2     2790.98     2738.50    102.69 o 
   9   2   2      150.58      140.87     77.92 o 
  10   2   2       13.53        7.83     44.14 o 
  11   2   2      136.81      112.33     60.81 o 
 -12   3   2       11.91       35.45     65.32 o 
 -11   3   2      132.23      179.37     63.58 o 
 -10   3   2      140.59       68.33     46.19 o 
  -9   3   2      136.67       59.44     43.31 o 
  -8   3   2    10067.45     9546.64    374.41 o 
  -7   3   2       70.18       42.81     35.91 o 
  -6   3   2     4057.53     4841.37    114.14 o 
  -5   3   2       38.72      119.12     26.82 o 
  -4   3   2     4405.88     5950.00    101.32 o 
  -3   3   2     4877.32     4201.34     58.39 o 
  -2   3   2    10023.83     7914.44     65.92 o 
  -1   3   2      777.18      765.08     66.09 o 
   0   3   2    47578.44    46348.39    178.32 o 
   1   3   2     4795.97     4292.86     30.33 o 
   2   3   2     1258.23      989.20     19.06 o 
   3   3   2     4076.70     4181.12     61.65 o 
   4   3   2     7827.96     7585.08    113.90 o 
   5   3   2      520.08      427.22     36.16 o 
   6   3   2      421.22      610.48     45.94 o 
   7   3   2      498.22      414.10     55.50 o 
   8   3   2     1281.51     1177.55     72.37 o 
   9   3   2      327.24      315.34     53.98 o 
  10   3   2       37.61       14.58     45.95 o 
  11   3   2     2040.39     1973.71    126.05 o 
 -11   4   2        1.80       13.47     51.05 o 
 -10   4   2        8.58       -2.85     48.66 o 
  -9   4   2     1570.21     1375.48     94.25 o 
  -8   4   2      676.05      728.76     63.48 o 
  -7   4   2     2490.89     2755.89     95.62 o 
  -6   4   2     1237.21     1463.67     76.01 o 
  -5   4   2     7517.81     7353.04    495.99 o 
  -4   4   2      437.29      101.40     15.29 o 
  -3   4   2    14477.19    11497.10    144.16 o 
  -2   4   2     8303.59     7030.12     71.29 o 
  -1   4   2     2923.45     3373.93     55.21 o 
   0   4   2     6472.25     7478.04     69.23 o 
   1   4   2    20147.50    20597.77    213.30 o 
   2   4   2     2140.38     2447.27     28.80 o 
   3   4   2      217.20      211.08     14.89 o 
   4   4   2     6760.00     7760.37    115.26 o 
   5   4   2     2895.67     3107.90     98.91 o 
   6   4   2     3962.77     3410.98     94.80 o 
   7   4   2     2255.56     2041.83    101.17 o 
   8   4   2     6120.83     6029.18    145.96 o 
   9   4   2     2655.34     2706.65    164.84 o 
  10   4   2       87.10      178.35     51.82 o 
  11   4   2      187.37      203.90     57.56 o 
 -11   5   2      445.65      467.36     72.86 o 
 -10   5   2       12.65        3.30     52.91 o 
  -9   5   2     1951.94     1906.72     94.08 o 
  -8   5   2     1510.80     1664.20     84.10 o 
  -7   5   2     3286.80     3005.34    100.03 o 
  -6   5   2       71.63       79.71     28.14 o 
  -5   5   2      758.80      731.46     43.88 o 
  -4   5   2        4.07        0.76     12.28 o 
  -3   5   2      868.16      782.12     35.51 o 
  -2   5   2     1650.39     1896.00     35.58 o 
  -1   5   2    18313.46    17543.56    449.60 o 
   0   5   2    38227.11    39603.41    331.17 o 
   1   5   2     4110.99     3407.70     33.26 o 
   2   5   2     1246.17     1517.86     34.02 o 
   3   5   2     1410.15     1519.43     31.91 o 
   4   5   2     4007.71     3841.68     82.57 o 
   5   5   2      202.84      204.61     30.47 o 
   6   5   2      903.90      932.30     55.28 o 
   7   5   2      673.49      623.09    131.54 o 
   8   5   2     5305.12     5609.72    304.73 o 
   9   5   2      261.45      258.38     55.87 o 
  10   5   2     5548.50     5159.72    157.52 o 
  11   5   2     1286.97     1588.20    101.87 o 
 -11   6   2     1615.36     2073.97    262.63 o 
 -10   6   2      122.04      142.46     49.56 o 
  -9   6   2      648.47      640.31     64.68 o 
  -8   6   2     2279.29     2218.22     94.81 o 
  -7   6   2      589.76      477.55     49.49 o 
  -6   6   2     1302.48     1368.04     62.51 o 
  -5   6   2      138.45      126.68     21.15 o 
  -4   6   2     2848.77     2324.29     58.45 o 
  -3   6   2     1062.00      779.90     22.26 o 
  -2   6   2    20564.55    20160.04    110.14 o 
  -1   6   2     3969.14     4440.38    145.07 o 
   0   6   2     2312.09     2615.45     52.49 o 
   1   6   2     2565.03     2739.78     32.01 o 
   2   6   2     4714.87     4753.95     44.50 o 
   3   6   2     3226.26     3037.94     62.13 o 
   4   6   2     1562.24     1647.76     51.96 o 
   5   6   2     3801.63     3434.02    147.70 o 
   6   6   2      694.00      959.11     54.93 o 
   7   6   2       42.47       43.77     34.13 o 
   8   6   2      894.60      978.71     67.96 o 
   9   6   2      532.40      556.76     60.64 o 
  10   6   2      128.27      211.40     59.40 o 
  11   6   2      220.87      283.76     60.81 o 
 -11   7   2      869.33      841.77     84.13 o 
 -10   7   2     1306.81     1163.29     84.17 o 
  -9   7   2      705.83      542.61     60.87 o 
  -8   7   2     6331.97     6579.08    299.37 o 
  -7   7   2      813.03      731.32     54.71 o 
  -6   7   2      716.11      760.44     60.48 o 
  -5   7   2      577.53      738.95     31.52 o 
  -4   7   2      967.03     1229.21     37.17 o 
  -3   7   2      977.34     1018.16     58.14 o 
  -2   7   2     2571.90     2592.17     66.08 o 
  -1   7   2      925.16      701.12     18.14 o 
   0   7   2     7469.04     8384.17    125.93 o 
   1   7   2      572.26      452.80     17.88 o 
   2   7   2     2045.60     2298.86     30.70 o 
   3   7   2     5278.09     4911.00     63.18 o 
   4   7   2       53.34       35.78     24.20 o 
   5   7   2     2534.95     2339.76    115.79 o 
   6   7   2     1481.85     1361.19     64.02 o 
   7   7   2      734.32      723.83     55.82 o 
   8   7   2       47.85       40.09     38.41 o 
   9   7   2     5282.19     5505.92    391.20 o 
  10   7   2       53.33       66.93     49.10 o 
  11   7   2     1213.72     1226.87     95.25 o 
 -11   8   2     1195.81     1175.59    151.54 o 
 -10   8   2      102.34       77.51     51.13 o 
  -9   8   2      531.23      527.48    101.54 o 
  -8   8   2     1545.64     1608.33     80.45 o 
  -7   8   2      241.86      258.52     39.43 o 
  -6   8   2     9158.21     9788.75    458.32 o 
  -5   8   2       44.50       42.57     14.00 o 
  -4   8   2    22494.42    24138.91    245.97 o 
  -3   8   2      293.84      288.25     13.65 o 
  -2   8   2     2737.18     3065.22     74.09 o 
  -1   8   2       34.01       12.79      8.12 o 
   0   8   2     1347.99     1497.18     28.14 o 
   1   8   2      514.12      535.33     16.61 o 
   2   8   2       66.54       95.30      9.13 o 
   3   8   2     1177.87     1407.79     37.55 o 
   4   8   2     3689.03     3802.34     91.74 o 
   5   8   2    10692.75    11383.99    169.30 o 
   6   8   2       34.38       61.79     48.64 o 
   7   8   2    13914.00    13410.48    285.92 o 
   8   8   2      109.96      105.39     42.98 o 
   9   8   2     2767.55     2972.82    194.44 o 
  10   8   2       57.78       41.62     47.84 o 
 -10   9   2       33.12       29.17     93.68 o 
  -9   9   2      329.31      393.68     56.10 o 
  -8   9   2      917.88     1001.94     65.37 o 
  -7   9   2       70.89       38.23     31.60 o 
  -6   9   2      456.32      475.88     51.34 o 
  -5   9   2      620.71      579.01     25.65 o 
  -4   9   2      474.78      343.64     21.53 o 
  -3   9   2      934.09     1033.94    113.15 o 
  -2   9   2       27.97       23.81     12.32 o 
  -1   9   2        1.38       10.57      8.60 o 
   0   9   2     2810.05     2988.50     53.03 o 
   1   9   2      348.40      312.05     11.07 o 
   2   9   2      135.56      225.97     24.39 o 
   3   9   2      653.08      549.82     22.75 o 
   4   9   2     1726.22     1776.83     43.55 o 
   5   9   2      462.71      656.26     50.36 o 
   6   9   2        0.39       16.22     37.08 o 
   7   9   2      321.74      383.98     80.07 o 
   8   9   2      272.68      210.59     79.16 o 
   9   9   2      314.00      273.56     87.66 o 
  10   9   2       79.62       45.52     48.78 o 
 -10  10   2       77.44       32.64     79.82 o 
  -9  10   2     1139.20     1042.04    129.68 o 
  -8  10   2      787.97      895.80    121.13 o 
  -7  10   2      534.19      491.17     57.75 o 
  -6  10   2      931.35      948.93    154.50 o 
  -5  10   2     1842.85     1953.54     53.83 o 
  -4  10   2     8661.93     9376.99    233.58 o 
  -3  10   2     4411.43     3626.87    172.08 o 
  -2  10   2    10146.46    11203.35    147.41 o 
  -1  10   2      907.71      821.99     23.76 o 
   0  10   2    15497.92    16564.04    107.59 o 
   1  10   2     1010.90      895.09     24.74 o 
   2  10   2     1052.11      992.52     21.70 o 
   3  10   2    11045.98    10721.66    164.76 o 
   4  10   2     1331.48     1590.56     41.65 o 
   5  10   2     3449.00     3266.81     96.68 o 
   6  10   2     2347.21     2216.19     90.13 o 
   7  10   2     1248.41     1234.86    103.22 o 
   8  10   2     1255.66     1091.90    119.73 o 
   9  10   2      431.29      470.71     91.66 o 
  10  10   2      139.85      174.68     92.01 o 
 -10  11   2      235.17      307.15    103.24 o 
  -9  11   2      860.08      996.02    137.13 o 
  -8  11   2       70.71       55.74     80.36 o 
  -7  11   2     1270.31     1423.88    126.04 o 
  -6  11   2        3.75       -4.29     65.24 o 
  -5  11   2      175.68      119.19     59.60 o 
  -4  11   2      347.86      464.83     69.93 o 
  -3  11   2      816.67      614.32     47.55 o 
  -2  11   2      141.59      236.09     20.40 o 
  -1  11   2     4250.36     4651.14    118.78 o 
   0  11   2      623.89      552.70     14.63 o 
   1  11   2     5820.68     6337.98     69.21 o 
   2  11   2     1541.38     1724.44     28.74 o 
   3  11   2       15.84       12.48     11.02 o 
   4  11   2     1265.23     1439.45     39.79 o 
   5  11   2     1225.55     1220.26     71.81 o 
   6  11   2        7.43      -12.89     39.73 o 
   7  11   2      663.06      675.94     61.71 o 
   8  11   2     2057.88     2048.88    102.03 o 
   9  11   2       12.70       16.15     57.09 o 
  -9  12   2       45.92       90.60     81.14 o 
  -8  12   2       29.80       36.89     72.60 o 
  -7  12   2      352.75      334.74     80.01 o 
  -6  12   2     2519.32     2673.28    159.66 o 
  -5  12   2       67.64       36.96     53.16 o 
  -4  12   2     9182.93     8614.76    392.92 o 
  -3  12   2      332.35      347.75     27.34 o 
  -2  12   2     1534.36     1475.51     48.49 o 
  -1  12   2       21.51       47.62     12.98 o 
   0  12   2     4351.15     4626.30     54.83 o 
   1  12   2     1804.26     2049.30     47.43 o 
   2  12   2        6.20       12.65      9.19 o 
   3  12   2      584.39      531.40     35.04 o 
   4  12   2       14.42       35.99     25.02 o 
   5  12   2      619.83      467.55     40.51 o 
   6  12   2      241.90      208.53     37.80 o 
   7  12   2     3299.09     3665.96    123.99 o 
   8  12   2       15.50       22.52     52.79 o 
   9  12   2      721.36      695.32     77.31 o 
  -9  13   2      216.47      219.90     86.02 o 
  -8  13   2      749.32      825.48    116.98 o 
  -7  13   2       38.94       44.66     70.27 o 
  -6  13   2     1143.26     1076.71    111.81 o 
  -5  13   2      145.27      130.54     53.74 o 
  -4  13   2      248.17      270.77     35.22 o 
  -3  13   2       16.25       18.07     18.20 o 
  -2  13   2      768.73      790.29     29.81 o 
  -1  13   2      531.27      580.86     26.32 o 
   0  13   2     1467.28     1382.13     39.71 o 
   1  13   2      929.20     1038.79     39.13 o 
   2  13   2     2016.23     2227.59     42.84 o 
   3  13   2      710.18      678.69     39.56 o 
   4  13   2       75.00       77.79     28.03 o 
   5  13   2     2013.13     2024.83     69.21 o 
   6  13   2      157.41      208.74     37.21 o 
   7  13   2       17.18       -2.78     38.56 o 
   8  13   2      304.14      299.86     50.28 o 
   9  13   2     1878.52     2135.94    115.32 o 
  -8  14   2        2.52       -3.37     78.81 o 
  -7  14   2      419.98      501.65    100.38 o 
  -6  14   2        2.07        1.73     36.25 o 
  -5  14   2        7.96        8.91     32.63 o 
  -4  14   2      198.98      158.20     30.70 o 
  -3  14   2       13.60       18.50     19.11 o 
  -2  14   2        7.46       20.62     15.56 o 
  -1  14   2      448.12      417.54     33.24 o 
   0  14   2     2649.99     2563.64     96.14 o 
   1  14   2     1860.36     2007.09     78.34 o 
   2  14   2     1071.53     1128.56     50.05 o 
   3  14   2     3301.57     3037.01    119.99 o 
   4  14   2     2372.87     2473.97     99.83 o 
   5  14   2     1083.21      995.92     53.51 o 
   6  14   2      110.73      104.29     36.83 o 
   7  14   2       24.98       36.45     40.31 o 
   8  14   2       80.20       24.60     43.40 o 
  -8  15   2      549.04      530.77    118.11 o 
  -7  15   2     1179.36     1258.13    136.55 o 
  -6  15   2      274.84      461.52     89.62 o 
  -5  15   2      885.32      774.66    100.32 o 
  -4  15   2       22.48       20.39     41.83 o 
  -3  15   2      119.75      101.64     38.57 o 
  -2  15   2      130.06      127.43     29.54 o 
  -1  15   2      315.48      324.40     32.21 o 
   0  15   2      107.22      102.21     30.05 o 
   1  15   2      534.90      685.65     44.71 o 
   2  15   2     1998.69     2054.90     67.74 o 
   3  15   2     1134.20     1295.03     52.25 o 
   4  15   2      504.63      524.36     49.25 o 
   5  15   2      454.34      487.14     42.89 o 
   6  15   2      158.14      120.66     37.92 o 
   7  15   2       14.23       -5.29     40.66 o 
  -7  16   2      501.64      475.42    103.77 o 
  -6  16   2       42.55        8.86     76.05 o 
  -5  16   2     1947.33     2092.48    105.26 o 
  -4  16   2      211.55      127.69     46.45 o 
  -3  16   2     4286.01     4430.59    344.04 o 
  -2  16   2      303.56      247.25     44.40 o 
  -1  16   2     1471.06     1621.19     75.01 o 
   0  16   2      225.71      212.63     35.40 o 
   1  16   2       39.73       65.22     31.25 o 
   2  16   2      121.60      132.07     32.41 o 
   3  16   2        8.05       -8.19     39.13 o 
   4  16   2     3857.15     3668.59    111.52 o 
   5  16   2        6.55        1.48     39.97 o 
   6  16   2     1579.36     1739.48     74.58 o 
   7  16   2       60.80       47.46     40.93 o 
  -6  17   2       76.59      154.99     59.04 o 
  -5  17   2      159.31      187.13     85.51 o 
  -4  17   2        0.18       18.30     73.54 o 
  -3  17   2      126.75      140.71     77.56 o 
  -2  17   2     1438.33     1443.02     79.32 o 
  -1  17   2       69.04       12.14     36.70 o 
   0  17   2      451.66      573.82     70.80 o 
   1  17   2      893.01      854.82     53.05 o 
   2  17   2       67.25       52.87     40.31 o 
   3  17   2      875.77      999.77     66.46 o 
   4  17   2        0.79       -1.02     38.96 o 
   5  17   2        3.53       35.14     44.07 o 
   6  17   2      329.37      320.48     58.79 o 
  -5  18   2     1347.99     1439.02    138.78 o 
  -4  18   2      278.02      178.46     87.87 o 
  -3  18   2     2605.16     2482.72    157.52 o 
  -2  18   2      661.30      744.64    101.83 o 
  -1  18   2     1769.95     1636.73    125.48 o 
   0  18   2       45.27       64.68     50.82 o 
   1  18   2     1188.28     1364.88    131.83 o 
   2  18   2      405.42      504.88     93.63 o 
   3  18   2       30.98       24.60     84.09 o 
   4  18   2      663.85      807.43    115.87 o 
   5  18   2      437.20      508.28     99.45 o 
  -3  19   2      246.34      266.76     74.55 o 
  -2  19   2        5.21       20.64     74.38 o 
  -1  19   2       57.85       58.76     70.21 o 
   0  19   2        3.53      105.77     75.96 o 
   1  19   2       71.94       96.25     55.74 o 
   2  19   2       31.26       73.07     84.53 o 
   3  19   2      433.61      341.25     95.28 o 
   0  20   2      221.61      104.57     62.94 o 
 -12   1   3      982.94     1253.53    103.80 o 
 -11   1   3     2556.85     2781.02    135.09 o 
 -10   1   3      133.93      215.71     55.17 o 
  -9   1   3     6078.72     6226.26    168.93 o 
  -8   1   3       21.80       -7.46     41.54 o 
  -7   1   3     4653.92     4946.58    130.52 o 
  -6   1   3     2973.93     2997.39    170.25 o 
  -5   1   3     1112.05      995.42     60.77 o 
  -4   1   3     5703.91     5288.10    123.59 o 
  -3   1   3      328.72      336.53     26.08 o 
  -2   1   3     6090.81     7445.76    164.60 o 
  -1   1   3     3145.95     2863.32     40.71 o 
   0   1   3    12065.38    11113.74     94.83 o 
   1   1   3     2112.50     2746.81     41.42 o 
   2   1   3     9772.42     8390.79     82.63 o 
   3   1   3      715.48      849.02     47.32 o 
   4   1   3    17492.28    19777.15    266.50 o 
   5   1   3     2588.56     2354.94     75.45 o 
   6   1   3      167.21      132.65     33.61 o 
   7   1   3     3581.00     3713.49    109.99 o 
   8   1   3      548.65      520.93     55.12 o 
   9   1   3     3722.69     3814.94    181.43 o 
  10   1   3      479.95      506.70     65.65 o 
  11   1   3     1803.42     1710.25    111.49 o 
 -12   2   3      165.74      262.65     73.38 o 
 -11   2   3       73.81       32.84     51.97 o 
 -10   2   3      278.13      292.34     63.58 o 
  -9   2   3       70.37       96.52     48.51 o 
  -8   2   3      459.87      388.91     54.26 o 
  -7   2   3     1998.37     2105.56     89.00 o 
  -6   2   3      764.76      811.92     54.70 o 
  -5   2   3      367.49      322.34     33.51 o 
  -4   2   3    21505.13    22022.19    203.48 o 
  -3   2   3      555.82     1150.48     50.34 o 
  -2   2   3      629.68      171.09     10.90 o 
  -1   2   3     4638.51     3838.48     49.70 o 
   0   2   3    11594.64    13091.78     78.88 o 
   1   2   3     8288.72     9612.44     74.02 o 
   2   2   3    12675.34    11531.18     86.03 o 
   3   2   3     2122.39     2148.51     85.12 o 
   4   2   3    19466.03    20356.24    208.92 o 
   5   2   3     1501.55     1038.25     53.01 o 
   6   2   3       57.41       94.59     29.78 o 
   7   2   3      278.68      205.62     43.32 o 
   8   2   3        0.92       17.23     41.26 o 
   9   2   3       57.21       83.36     42.32 o 
  10   2   3       22.12       28.46     46.04 o 
  11   2   3      350.18      373.78     62.71 o 
 -11   3   3     3001.61     2990.96    138.45 o 
 -10   3   3      821.72      854.22     79.44 o 
  -9   3   3     1143.42     1110.47    165.28 o 
  -8   3   3     1773.34     1673.67    112.97 o 
  -7   3   3     2661.78     2964.18    113.25 o 
  -6   3   3     4051.23     4426.76    112.88 o 
  -5   3   3     5235.81     5468.05    123.93 o 
  -4   3   3     4139.56     3665.35     63.68 o 
  -3   3   3       41.14        6.82     15.34 o 
  -2   3   3      599.49      535.97     22.70 o 
  -1   3   3       24.63        7.94      7.22 o 
   0   3   3    50089.22    49299.54    577.75 o 
   1   3   3        1.07        4.77      5.74 o 
   2   3   3     7792.81     7071.70     64.49 o 
   3   3   3       94.21      129.79     12.45 o 
   4   3   3     2853.09     2711.59     73.70 o 
   5   3   3     5214.56     5416.10    111.37 o 
   6   3   3       29.04       29.22     30.83 o 
   7   3   3     5223.50     5215.11    142.75 o 
   8   3   3      590.85      650.14    118.54 o 
   9   3   3     3014.53     2845.59    190.30 o 
  10   3   3      444.43      414.16     60.09 o 
  11   3   3     1491.34     1456.68    102.38 o 
 -11   4   3      320.59      328.83     67.44 o 
 -10   4   3       15.40       30.45     48.49 o 
  -9   4   3       48.82       42.53     47.75 o 
  -8   4   3     8802.57     8841.36    414.04 o 
  -7   4   3     4186.36     4529.36    137.56 o 
  -6   4   3      574.61      518.49     47.09 o 
  -5   4   3     9782.21    10064.42    170.32 o 
  -4   4   3     9101.03     9216.80    110.73 o 
  -3   4   3     4562.83     5814.65     92.09 o 
  -2   4   3     9589.08     7388.69    238.74 o 
  -1   4   3      551.61      767.92     28.02 o 
   0   4   3    13125.96    13466.33    124.34 o 
   1   4   3     1784.99     1536.79     31.46 o 
   2   4   3    15420.76    14481.84     96.01 o 
   3   4   3     3111.33     3504.48     72.84 o 
   4   4   3     6000.82     6238.48     83.58 o 
   5   4   3     3676.53     3652.69    177.52 o 
   6   4   3      175.05      192.19     36.65 o 
   7   4   3      815.70      705.27     56.83 o 
   8   4   3       43.56       28.90     37.80 o 
   9   4   3      530.57      511.55     60.64 o 
  10   4   3      209.95      219.27     58.03 o 
  11   4   3      287.72      237.10     66.60 o 
 -11   5   3      114.27      135.69     64.72 o 
 -10   5   3     2348.33     2272.39    113.21 o 
  -9   5   3       18.53        7.16     43.71 o 
  -8   5   3       21.32       60.11     38.05 o 
  -7   5   3      541.42      498.62     51.11 o 
  -6   5   3      171.09      227.28     36.73 o 
  -5   5   3      396.54      227.51     31.13 o 
  -4   5   3     7219.21     6543.83    139.22 o 
  -3   5   3     3965.78     3254.18     81.60 o 
  -2   5   3    21526.75    21003.44    184.08 o 
  -1   5   3      375.66      341.69     16.64 o 
   0   5   3     1023.50     1094.62     29.00 o 
   1   5   3       76.08       83.05      6.45 o 
   2   5   3     2600.32     3036.42     38.84 o 
   3   5   3    11308.93    11797.59     84.93 o 
   4   5   3      699.81      689.75     28.37 o 
   5   5   3     2268.62     2108.16    107.36 o 
   6   5   3      476.28      399.87     43.10 o 
   7   5   3       72.62      125.97     68.77 o 
   8   5   3     1605.49     1539.61     81.60 o 
   9   5   3        3.79       15.68     42.86 o 
  10   5   3     1674.46     1638.95    107.64 o 
  11   5   3       85.59      136.91     53.62 o 
 -11   6   3       11.91       37.01     62.22 o 
 -10   6   3       79.52       70.87     46.22 o 
  -9   6   3      521.67      649.65     66.70 o 
  -8   6   3      258.47      324.50     48.30 o 
  -7   6   3      989.32      954.52     63.33 o 
  -6   6   3      840.01      947.62     55.50 o 
  -5   6   3       85.42       68.04     24.19 o 
  -4   6   3     8154.12     7707.58    115.43 o 
  -3   6   3       66.80       74.46     14.72 o 
  -2   6   3      533.15      730.86     27.10 o 
  -1   6   3       29.58       78.41     25.02 o 
   0   6   3      119.21       72.88     18.66 o 
   1   6   3     2666.86     3574.34     41.69 o 
   2   6   3     5789.56     5030.13     52.65 o 
   3   6   3     3131.20     4044.58     63.51 o 
   4   6   3     7115.93     6604.80    107.84 o 
   5   6   3     1706.08     2065.75     83.79 o 
   6   6   3      470.26      378.96     66.02 o 
   7   6   3     1734.62     1425.71     72.75 o 
   8   6   3      129.44      111.43     44.21 o 
   9   6   3       18.09       28.68     47.17 o 
  10   6   3      650.09      651.24     73.02 o 
  11   6   3      540.44      479.21     75.75 o 
 -11   7   3      416.93      370.75     70.07 o 
 -10   7   3     4418.77     4615.25    281.86 o 
  -9   7   3      809.75      802.72     70.09 o 
  -8   7   3     3568.48     3931.76    123.71 o 
  -7   7   3        3.25       10.83     31.51 o 
  -6   7   3     2074.63     2207.37     88.56 o 
  -5   7   3     1398.69     1458.94     52.44 o 
  -4   7   3       49.78       64.78     19.70 o 
  -3   7   3     5842.59     5825.97    122.36 o 
  -2   7   3     4896.95     4562.66     89.12 o 
  -1   7   3    15920.87    17731.42    229.35 o 
   0   7   3     1430.99     1424.23     34.79 o 
   1   7   3    19003.36    19237.58    115.51 o 
   2   7   3       31.43       46.56     11.66 o 
   3   7   3     4984.20     5076.52     64.21 o 
   4   7   3      395.93      475.76     24.71 o 
   5   7   3      593.95      525.19     45.67 o 
   6   7   3     4175.59     3860.21    159.47 o 
   7   7   3        4.90        7.14     53.34 o 
   8   7   3     5693.03     5719.55    196.25 o 
   9   7   3      635.18      592.20     61.41 o 
  10   7   3     1851.76     1902.06    101.64 o 
 -11   8   3      128.39      222.37    100.92 o 
 -10   8   3      285.84      364.26     59.01 o 
  -9   8   3      522.22      482.85     60.13 o 
  -8   8   3       13.42       32.47     38.76 o 
  -7   8   3     1389.04     1448.69     84.28 o 
  -6   8   3       26.46       22.35     25.32 o 
  -5   8   3     2147.64     2201.99     68.22 o 
  -4   8   3        2.27        5.97     17.33 o 
  -3   8   3       79.39      137.63     14.58 o 
  -2   8   3     1495.73     1553.22     21.89 o 
  -1   8   3      545.88      771.75     15.73 o 
   0   8   3     7207.88     8997.76    259.09 o 
   1   8   3     2884.99     3223.15     43.01 o 
   2   8   3      414.18      396.34     13.32 o 
   3   8   3     1878.12     2004.43     53.47 o 
   4   8   3     1284.63     1260.90     47.26 o 
   5   8   3     1233.34     1416.41     54.26 o 
   6   8   3     1610.06     1575.40     77.25 o 
   7   8   3      223.45      217.13     67.76 o 
   8   8   3     1014.45      848.18    101.53 o 
   9   8   3     1614.31     1434.58    129.71 o 
  10   8   3      913.62     1054.23    125.08 o 
 -10   9   3     1691.27     1725.98    168.98 o 
  -9   9   3      274.45      225.46     88.33 o 
  -8   9   3     2644.89     2963.05    205.10 o 
  -7   9   3       29.24       33.81     33.31 o 
  -6   9   3      729.80      677.10     69.69 o 
  -5   9   3      661.05      542.33     35.05 o 
  -4   9   3      701.56      714.25     30.78 o 
  -3   9   3     7744.43     8020.71    410.09 o 
  -2   9   3       72.05      157.91     28.28 o 
  -1   9   3    13293.72    13890.37     76.78 o 
   0   9   3      414.37      399.38     22.31 o 
   1   9   3     7841.75     7686.06    102.28 o 
   2   9   3      706.98      651.48     26.32 o 
   3   9   3     2298.87     2384.67     59.23 o 
   4   9   3      173.24      140.13     24.73 o 
   5   9   3        1.76       27.39     26.81 o 
   6   9   3     1094.10      877.48     61.67 o 
   7   9   3      426.54      461.09     55.90 o 
   8   9   3     5664.16     6017.26    162.52 o 
   9   9   3       15.93       11.38     67.32 o 
  10   9   3     2840.74     2919.58    187.83 o 
 -10  10   3       93.24       41.53     93.10 o 
  -9  10   3      372.34      541.31    112.43 o 
  -8  10   3       29.37       46.67     82.20 o 
  -7  10   3       15.92        6.57     29.47 o 
  -6  10   3       26.21       16.83     22.60 o 
  -5  10   3     1015.18     1103.68     79.03 o 
  -4  10   3      224.17      175.33     12.97 o 
  -3  10   3     1090.99      963.91     56.67 o 
  -2  10   3        8.17       -5.76     12.41 o 
  -1  10   3      519.30      629.90     17.80 o 
   0  10   3     5158.52     5745.33     68.20 o 
   1  10   3      387.97      404.43     19.17 o 
   2  10   3       20.13       -3.25     16.19 o 
   3  10   3     1002.94     1359.91     31.93 o 
   4  10   3      741.78      684.48     48.76 o 
   5  10   3      348.56      342.41     34.85 o 
   6  10   3      369.43      387.27     50.02 o 
   7  10   3      257.80      219.45     45.68 o 
   8  10   3      106.38       86.91     48.91 o 
   9  10   3        7.14       -2.27     53.12 o 
  10  10   3       32.75       45.10     58.70 o 
 -10  11   3      879.15      792.73    139.40 o 
  -9  11   3        2.72        4.03     73.58 o 
  -8  11   3     4524.01     4533.46    233.87 o 
  -7  11   3       28.06        0.24     72.27 o 
  -6  11   3     1772.30     1624.86    130.09 o 
  -5  11   3       85.33      118.78     59.67 o 
  -4  11   3      200.29      260.05     63.77 o 
  -3  11   3      392.37      292.92     29.62 o 
  -2  11   3       63.64       52.63     14.09 o 
  -1  11   3     5053.61     5613.86     90.98 o 
   0  11   3     1125.22      881.93     24.90 o 
   1  11   3     6176.41     6448.59     65.15 o 
   2  11   3     1343.81     1362.14     40.78 o 
   3  11   3     3572.93     3336.40     46.88 o 
   4  11   3     4608.87     4371.08     88.75 o 
   5  11   3     2065.63     1794.26     67.33 o 
   6  11   3     1952.92     1913.33     70.40 o 
   7  11   3       10.73       20.15     39.45 o 
   8  11   3      438.61      490.78     67.16 o 
   9  11   3       59.63       81.95     58.22 o 
  -9  12   3      669.72      687.55    119.77 o 
  -8  12   3      550.08      434.50    110.52 o 
  -7  12   3     1179.94     1143.66    125.63 o 
  -6  12   3     3181.12     3688.45    189.89 o 
  -5  12   3      672.47      607.51     84.51 o 
  -4  12   3     4097.51     4499.48    180.34 o 
  -3  12   3      172.14      111.47     20.39 o 
  -2  12   3     3115.96     3293.39     72.05 o 
  -1  12   3       81.22      106.52      9.42 o 
   0  12   3      347.49      484.81     18.70 o 
   1  12   3       10.87       21.05     13.09 o 
   2  12   3     2399.91     2192.61     51.31 o 
   3  12   3      527.50      654.26     38.52 o 
   4  12   3     2921.84     2709.75     73.21 o 
   5  12   3     1681.15     1664.67     63.66 o 
   6  12   3      666.29      734.53     50.08 o 
   7  12   3      385.82      334.42     45.12 o 
   8  12   3       21.34       21.23     39.21 o 
   9  12   3       46.16       32.63     47.93 o 
  -9  13   3       44.41       40.19     95.58 o 
  -8  13   3     1283.06     1149.61    144.19 o 
  -7  13   3        5.43       40.57     73.47 o 
  -6  13   3      708.63      701.31    105.12 o 
  -5  13   3     1050.91      916.99    105.07 o 
  -4  13   3      615.19      685.54     81.89 o 
  -3  13   3     2430.07     2495.16     57.60 o 
  -2  13   3      198.09      247.53     22.93 o 
  -1  13   3     5037.00     4997.32    232.89 o 
   0  13   3        3.98        8.96     21.14 o 
   1  13   3     4793.50     5317.68     92.60 o 
   2  13   3      761.07      868.47     36.45 o 
   3  13   3       42.90       55.70     25.37 o 
   4  13   3      471.15      507.48     39.65 o 
   5  13   3      678.39      761.56     47.41 o 
   6  13   3      356.79      318.91     43.67 o 
   7  13   3      159.65      138.87     41.16 o 
   8  13   3      241.42      274.93     50.92 o 
  -8  14   3      232.07      342.64    105.21 o 
  -7  14   3      617.21      817.87    119.85 o 
  -6  14   3      495.14      608.90     99.61 o 
  -5  14   3      965.14     1005.07    108.19 o 
  -4  14   3       18.64       65.70     56.26 o 
  -3  14   3     1123.06     1059.64     54.39 o 
  -2  14   3      198.17      245.76     39.73 o 
  -1  14   3      294.34      269.66     31.84 o 
   0  14   3       15.59       19.65     22.64 o 
   1  14   3     1571.64     1537.42     69.49 o 
   2  14   3      270.43      282.70     21.54 o 
   3  14   3     2246.12     2286.14     99.09 o 
   4  14   3      905.49      904.71     48.87 o 
   5  14   3     1050.71      959.38     65.12 o 
   6  14   3     1553.42     1702.62     71.52 o 
   7  14   3      263.95      322.63     46.94 o 
   8  14   3      433.56      329.61     52.49 o 
  -7  15   3     1440.76     1612.56    152.21 o 
  -6  15   3       24.78        8.18     79.50 o 
  -5  15   3     1604.92     1909.22    143.71 o 
  -4  15   3     1703.15     1834.93    132.55 o 
  -3  15   3      503.47      570.74     46.13 o 
  -2  15   3      892.25      986.48     51.92 o 
  -1  15   3      285.22      254.58     31.83 o 
   0  15   3      557.20      627.31     49.54 o 
   1  15   3      135.42       92.29     31.49 o 
   2  15   3     2043.55     2030.47    107.51 o 
   3  15   3     1186.96     1099.14     85.92 o 
   4  15   3      189.52      224.88     35.16 o 
   5  15   3       56.09       67.84     32.63 o 
   6  15   3     1007.51     1058.88     60.47 o 
   7  15   3       43.84       28.25     38.25 o 
  -7  16   3      410.94      531.99    110.21 o 
  -6  16   3      565.51      469.40    100.12 o 
  -5  16   3      601.25      721.29     99.35 o 
  -4  16   3      229.42      178.75     72.45 o 
  -3  16   3      206.84      209.13     38.85 o 
  -2  16   3       96.34      134.05     34.17 o 
  -1  16   3      477.27      490.28     51.88 o 
   0  16   3       25.83       41.60     37.70 o 
   1  16   3        4.13       13.31     32.06 o 
   2  16   3     1719.46     1800.72     69.46 o 
   3  16   3      275.85      195.61     46.33 o 
   4  16   3      591.89      677.26     60.53 o 
   5  16   3      839.84      765.27     69.00 o 
   6  16   3      672.80      713.24     74.94 o 
  -6  17   3       43.65       86.96     54.82 o 
  -5  17   3      117.44       79.38     56.55 o 
  -4  17   3     1630.22     1727.34    140.17 o 
  -3  17   3      206.39      202.28     68.01 o 
  -2  17   3     3082.90     2915.42    136.46 o 
  -1  17   3        6.43       27.48     42.11 o 
   0  17   3     5715.15     5758.27    481.19 o 
   1  17   3      193.42      101.75     35.79 o 
   2  17   3     2588.18     2689.47    121.43 o 
   3  17   3      119.12       94.43     43.16 o 
   4  17   3        6.13       19.35     41.68 o 
   5  17   3       65.90      103.37     45.97 o 
  -5  18   3      347.19      343.00     86.32 o 
  -4  18   3      178.00      102.95     78.97 o 
  -3  18   3      348.96      376.11     80.28 o 
  -2  18   3        1.25       -9.60     58.24 o 
  -1  18   3       77.09       23.79     43.95 o 
   0  18   3      316.19      327.01     50.59 o 
   1  18   3      337.61      343.34     44.01 o 
   2  18   3        0.13       -3.85     40.39 o 
   3  18   3       62.95       78.39     45.55 o 
   4  18   3       51.62       65.23     48.33 o 
  -3  19   3      555.54      488.20     96.44 o 
  -2  19   3     1473.42     1461.59    126.15 o 
  -1  19   3     1512.39     1359.99    121.99 o 
   0  19   3      881.56      708.51     91.84 o 
   1  19   3      340.86      344.76     61.58 o 
   2  19   3      844.12      818.32    121.96 o 
   3  19   3      647.25      461.18     93.79 o 
 -11   0   4        4.23       -4.64     91.31 o 
 -10   0   4     1987.78     1962.14    163.58 o 
  -9   0   4       43.58       87.59     68.96 o 
  -8   0   4    10834.02    11224.73    305.25 o 
  -7   0   4       27.34       82.70     54.11 o 
  -6   0   4     3274.68     3763.84    154.66 o 
  -5   0   4      507.51      499.41     60.46 o 
  -4   0   4    20098.24    21341.69    300.95 o 
  -3   0   4      739.44      550.68     49.10 o 
  -2   0   4       74.29      326.21     22.60 o 
  -1   0   4     4158.11     4836.11    420.68 o 
   0   0   4      931.24     1295.45    260.43 o 
   1   0   4    10208.15     9385.07    179.38 o 
   2   0   4     1427.09      914.78     50.27 o 
   3   0   4    28645.23    26203.68    118.99 o 
   4   0   4      106.60      186.25     44.01 o 
   5   0   4     2167.47     2134.22    107.95 o 
   6   0   4     2288.11     2314.85    120.42 o 
   7   0   4      294.31      322.72     67.64 o 
   8   0   4      915.46     1084.94     99.55 o 
   9   0   4     2393.77     2185.42    146.07 o 
  10   0   4     2722.04     2599.84    168.55 o 
  11   0   4      679.76      696.89    117.80 o 
 -11   1   4       53.03       44.72     63.04 o 
 -10   1   4       34.59        1.04     58.70 o 
  -9   1   4      326.43      312.21     59.82 o 
  -8   1   4     1618.35     1694.67     92.11 o 
  -7   1   4      998.22     1115.91    130.65 o 
  -6   1   4      887.85      835.96     57.94 o 
  -5   1   4     1845.30     2320.46     80.52 o 
  -4   1   4     1361.56     1594.27     61.28 o 
  -3   1   4      864.27      497.28     34.06 o 
  -2   1   4      673.02      414.84     20.44 o 
  -1   1   4     6708.42     5552.41     95.02 o 
   0   1   4     2321.10     1763.61     36.40 o 
   1   1   4      572.66      603.12     23.41 o 
   2   1   4     2394.01     2516.27     56.36 o 
   3   1   4      347.17      481.95     19.51 o 
   4   1   4       25.21       26.43     23.27 o 
   5   1   4      472.62      505.63     43.51 o 
   6   1   4       62.70       48.73     32.55 o 
   7   1   4       65.36       74.00     39.18 o 
   8   1   4        2.16       21.87     40.87 o 
   9   1   4      182.25      229.19     58.89 o 
  10   1   4      296.68      249.35     57.06 o 
  11   1   4      100.86       44.17     55.39 o 
 -11   2   4       27.11       40.89     58.03 o 
 -10   2   4       66.38       58.03     50.23 o 
  -9   2   4     1844.71     2259.12    110.59 o 
  -8   2   4     5302.10     5582.30    153.79 o 
  -7   2   4      758.56      678.54     59.03 o 
  -6   2   4     9818.91    10266.68    177.46 o 
  -5   2   4      986.07      938.44     54.09 o 
  -4   2   4    12721.11    13191.09    166.86 o 
  -3   2   4      851.24      896.45     41.89 o 
  -2   2   4     3070.84     2413.71    213.70 o 
  -1   2   4     1989.34     2604.95     56.86 o 
   0   2   4      806.85     1308.44     27.93 o 
   1   2   4     4197.80     3201.91     38.48 o 
   2   2   4      598.96      960.15     26.74 o 
   3   2   4     8689.57     8578.89     72.49 o 
   4   2   4     3038.12     3096.30     81.47 o 
   5   2   4     7119.17     7268.34    134.27 o 
   6   2   4      672.00      697.41     52.25 o 
   7   2   4     5392.68     5683.89    138.43 o 
   8   2   4     1246.48     1418.63     81.09 o 
   9   2   4      857.61      799.26     72.10 o 
  10   2   4     2973.67     2862.95    123.99 o 
  11   2   4       47.23       84.88     63.00 o 
 -11   3   4     1207.25     1364.43    106.49 o 
 -10   3   4      465.41      482.38     73.83 o 
  -9   3   4      484.57      577.44     84.17 o 
  -8   3   4      199.18      234.47     51.59 o 
  -7   3   4     1034.99      969.51     67.54 o 
  -6   3   4       17.96       10.92     32.53 o 
  -5   3   4      984.73      906.29     53.43 o 
  -4   3   4     4911.72     5608.58    109.49 o 
  -3   3   4     5684.41     4250.50     71.94 o 
  -2   3   4      913.78     1689.97     46.65 o 
  -1   3   4       35.66       23.31      8.49 o 
   0   3   4     2416.31     2460.67     32.15 o 
   1   3   4     3737.28     3847.82     68.78 o 
   2   3   4     1506.57     1355.86     45.53 o 
   3   3   4     1164.57     1296.42     43.28 o 
   4   3   4     5406.03     5588.06     56.01 o 
   5   3   4      331.09      274.82     54.55 o 
   6   3   4     7166.65     6984.34    149.69 o 
   7   3   4      101.31      144.68     42.22 o 
   8   3   4     2277.34     2386.51    100.58 o 
   9   3   4     2070.25     2134.20    103.41 o 
  10   3   4       16.28       15.47     49.06 o 
  11   3   4      665.06      787.31     81.59 o 
 -11   4   4      424.45      488.84     90.31 o 
 -10   4   4     1935.51     1944.21    109.77 o 
  -9   4   4     2020.15     2201.11    107.15 o 
  -8   4   4     4487.60     5001.97    146.08 o 
  -7   4   4       15.72       20.51     38.75 o 
  -6   4   4     1163.99     1277.23    179.41 o 
  -5   4   4      117.94      150.29     31.90 o 
  -4   4   4     4707.57     4445.78    175.95 o 
  -3   4   4      441.62      376.34     22.17 o 
  -2   4   4     3239.27     3739.45     82.88 o 
  -1   4   4       17.68        9.18      9.55 o 
   0   4   4     2780.76     3123.30     56.94 o 
   1   4   4     9139.77     9919.89    141.09 o 
   2   4   4     1166.92      965.00     20.79 o 
   3   4   4    13999.77    14493.52    144.07 o 
   4   4   4      161.56      167.10     18.20 o 
   5   4   4     4203.30     4392.00    169.13 o 
   6   4   4        3.25       27.49     48.83 o 
   7   4   4      354.45      307.04     45.53 o 
   8   4   4      408.69      367.48     54.84 o 
   9   4   4      216.45      206.63     53.27 o 
  10   4   4        4.51       38.25     54.48 o 
  11   4   4       80.83       93.68     53.82 o 
 -11   5   4     1325.06     1379.43    102.43 o 
 -10   5   4      590.67      686.28     74.69 o 
  -9   5   4     2109.07     1993.24    103.61 o 
  -8   5   4     2011.43     1896.49     93.06 o 
  -7   5   4      526.37      456.97     53.92 o 
  -6   5   4     7797.33     7586.46    297.70 o 
  -5   5   4     3549.56     4163.04    103.48 o 
  -4   5   4     7678.94     8310.00    130.44 o 
  -3   5   4    17121.67    15460.44    135.72 o 
  -2   5   4       25.47      102.90     18.14 o 
  -1   5   4    18243.17    18106.37    589.53 o 
   0   5   4      156.76      204.88      9.55 o 
   1   5   4     2620.14     3059.58     55.35 o 
   2   5   4      959.75     1445.85     29.41 o 
   3   5   4     4553.19     4101.96     86.52 o 
   4   5   4     2483.46     3176.99     45.55 o 
   5   5   4     9678.98     9566.78    169.27 o 
   6   5   4     5006.33     4970.35    178.08 o 
   7   5   4     4576.55     4729.86    187.37 o 
   8   5   4     1740.13     1860.03    109.78 o 
   9   5   4     2108.75     1975.71     98.89 o 
  10   5   4      775.00      682.57     76.70 o 
  11   5   4        1.96       58.47     62.57 o 
 -11   6   4       14.38       40.08     61.81 o 
 -10   6   4        2.43       19.75     51.57 o 
  -9   6   4      418.65      491.13     63.59 o 
  -8   6   4      432.85      351.49     51.85 o 
  -7   6   4     1254.70     1190.49     71.76 o 
  -6   6   4       41.53       36.24     31.53 o 
  -5   6   4     3346.70     3229.63    312.77 o 
  -4   6   4     1018.61      885.95     76.11 o 
  -3   6   4     9303.50     9241.42    105.01 o 
  -2   6   4     4165.96     4786.93     70.33 o 
  -1   6   4     2611.01     2810.51    232.16 o 
   0   6   4     3923.20     3831.02     72.18 o 
   1   6   4     1560.16     1943.79     24.88 o 
   2   6   4     1464.94     1371.11     27.39 o 
   3   6   4     3077.83     3325.76     65.59 o 
   4   6   4     8433.63     9030.15    117.49 o 
   5   6   4       75.91       97.36     16.76 o 
   6   6   4     3650.69     3900.00     72.79 o 
   7   6   4      970.01      917.43     98.17 o 
   8   6   4     1225.04     1359.41    121.50 o 
   9   6   4      936.89      747.41    105.79 o 
  10   6   4      819.51      773.63     83.82 o 
 -11   7   4      953.00      836.75     85.74 o 
 -10   7   4       62.63       90.88     50.49 o 
  -9   7   4       21.07       -4.72     44.87 o 
  -8   7   4     1855.90     2059.96     95.13 o 
  -7   7   4      584.23      753.85    106.67 o 
  -6   7   4      203.99      240.55     37.02 o 
  -5   7   4     5268.09     5505.23    114.64 o 
  -4   7   4     1855.38     1999.44     63.56 o 
  -3   7   4     4037.36     3726.16     84.14 o 
  -2   7   4     9084.13     9156.69     79.05 o 
  -1   7   4      579.02      742.54     18.99 o 
   0   7   4    27952.73    28137.12    428.19 o 
   1   7   4      230.18      165.87     16.12 o 
   2   7   4      294.42      244.49     12.89 o 
   3   7   4      295.55      411.11     32.52 o 
   4   7   4      328.99      396.18     23.20 o 
   5   7   4       44.33       99.47     17.69 o 
   6   7   4     6213.36     6371.63    202.69 o 
   7   7   4      652.97      647.27     60.89 o 
   8   7   4     2785.86     3169.38    143.54 o 
   9   7   4      468.68      457.88     94.59 o 
  10   7   4       26.02       68.39     70.23 o 
 -10   8   4       80.04      121.83     86.95 o 
  -9   8   4     2440.02     2427.93    109.70 o 
  -8   8   4      771.24      901.90     87.59 o 
  -7   8   4     5651.23     5690.21    137.23 o 
  -6   8   4      989.42     1181.56     99.58 o 
  -5   8   4     6945.75     6702.44    123.39 o 
  -4   8   4     4748.25     5279.96    255.54 o 
  -3   8   4     2655.03     3055.87     65.77 o 
  -2   8   4      424.80      398.21     17.22 o 
  -1   8   4     4204.21     4708.08     91.38 o 
   0   8   4    16878.55    16605.18    248.46 o 
   1   8   4     2439.14     2428.60     52.72 o 
   2   8   4    15130.18    15552.70    102.05 o 
   3   8   4      448.00      398.76     30.16 o 
   4   8   4     9866.02     9600.21    148.92 o 
   5   8   4      387.34      413.61     26.71 o 
   6   8   4     1686.45     1506.69     60.21 o 
   7   8   4       68.00       47.43     40.07 o 
   8   8   4      466.37      484.76     63.92 o 
   9   8   4      114.77       83.55     59.12 o 
  10   8   4      395.08      326.31     69.06 o 
 -10   9   4      129.03      161.28    103.06 o 
  -9   9   4       82.28      134.46     96.52 o 
  -8   9   4     1216.65     1337.07    119.26 o 
  -7   9   4      814.24      899.81     60.58 o 
  -6   9   4      668.15      605.41     47.13 o 
  -5   9   4      651.54      519.24     38.38 o 
  -4   9   4      120.49      119.35     20.29 o 
  -3   9   4       78.17      195.49     18.32 o 
  -2   9   4     2439.88     2339.68     53.79 o 
  -1   9   4       70.86       87.07     13.75 o 
   0   9   4     1142.30     1088.98     39.11 o 
   1   9   4       46.82      100.65     16.40 o 
   2   9   4     3853.14     3674.22     68.57 o 
   3   9   4      240.21      275.96     28.11 o 
   4   9   4     1762.98     1735.91     57.27 o 
   5   9   4     1706.99     1405.20     56.91 o 
   6   9   4      294.18      304.73     37.73 o 
   7   9   4      236.49      342.60     41.85 o 
   8   9   4      442.23      512.36     50.85 o 
   9   9   4     1100.73     1309.75     96.53 o 
  10   9   4      105.61       53.35     61.54 o 
 -10  10   4      187.16      230.59     87.52 o 
  -9  10   4     3085.74     2906.80    205.87 o 
  -8  10   4     1490.88     1544.11    155.50 o 
  -7  10   4     4900.76     5333.47    237.47 o 
  -6  10   4     1238.16     1516.68    195.78 o 
  -5  10   4     5765.24     6030.49    171.10 o 
  -4  10   4     1893.76     1827.96     58.21 o 
  -3  10   4     3398.38     3257.58     55.46 o 
  -2  10   4     8189.57     7718.43    231.45 o 
  -1  10   4       39.69       58.28     12.10 o 
   0  10   4     6485.36     6535.77     81.78 o 
   1  10   4     1295.42     1164.38     36.97 o 
   2  10   4     3599.75     3466.92     60.86 o 
   3  10   4     2365.71     2302.33     67.37 o 
   4  10   4      376.10      378.71     42.03 o 
   5  10   4     2239.93     2217.09    101.47 o 
   6  10   4     1973.25     2024.05     71.28 o 
   7  10   4      752.01      741.93     53.94 o 
   8  10   4     1391.23     1480.68     87.13 o 
   9  10   4     1953.63     2406.11    121.85 o 
  -9  11   4      426.39      382.61     99.22 o 
  -8  11   4        1.82       -4.83     82.26 o 
  -7  11   4      476.52      612.69    103.44 o 
  -6  11   4       75.71       74.98     65.36 o 
  -5  11   4      228.29      131.54     58.84 o 
  -4  11   4     2555.39     2053.29     94.74 o 
  -3  11   4     2653.83     2898.00    103.59 o 
  -2  11   4     1657.73     1597.85     35.43 o 
  -1  11   4     2602.62     2450.29     45.69 o 
   0  11   4      500.56      490.59     27.66 o 
   1  11   4      978.84     1110.30     65.44 o 
   2  11   4      758.37      673.85     38.23 o 
   3  11   4       10.08       16.91      8.02 o 
   4  11   4      502.24      544.47     39.27 o 
   5  11   4      791.97      792.95     47.53 o 
   6  11   4       12.22       38.85     32.03 o 
   7  11   4     1399.72     1289.39     65.96 o 
   8  11   4     2130.51     2136.81     93.53 o 
   9  11   4      212.32      269.64     53.11 o 
  -9  12   4      658.83      583.67    117.58 o 
  -8  12   4       31.92       82.58     77.61 o 
  -7  12   4     1759.03     1882.32    155.22 o 
  -6  12   4      347.03      455.63     86.70 o 
  -5  12   4      765.98      706.42    101.83 o 
  -4  12   4       43.59       35.21     42.22 o 
  -3  12   4       21.63        8.35     16.79 o 
  -2  12   4      197.92      194.71     14.28 o 
  -1  12   4      494.06      464.50     35.65 o 
   0  12   4     2245.75     2293.71     78.90 o 
   1  12   4       15.52       13.07     26.80 o 
   2  12   4     7089.23     7604.53    167.67 o 
   3  12   4        4.00       13.63     25.37 o 
   4  12   4     2052.37     2096.97     67.52 o 
   5  12   4       71.91       76.52     30.37 o 
   6  12   4       15.80       -3.27     33.59 o 
   7  12   4      358.44      324.12     45.82 o 
   8  12   4       10.07       16.80     43.38 o 
  -8  13   4       32.25      -20.68     90.89 o 
  -7  13   4      178.75      281.87     96.92 o 
  -6  13   4       49.30       45.74     75.73 o 
  -5  13   4     1548.95     1606.21    131.78 o 
  -4  13   4      386.51      221.49     71.37 o 
  -3  13   4      828.87      929.05     65.98 o 
  -2  13   4     1193.86     1340.10     57.68 o 
  -1  13   4       48.46       22.35     25.10 o 
   0  13   4     2465.22     2747.93     84.06 o 
   1  13   4       53.67       55.20     28.40 o 
   2  13   4       24.12        8.68     25.98 o 
   3  13   4      464.30      434.77     36.40 o 
   4  13   4     2786.77     2930.42    113.91 o 
   5  13   4      696.48      665.01     52.19 o 
   6  13   4     1653.64     1649.62     80.95 o 
   7  13   4      960.49      848.99     60.34 o 
   8  13   4     1256.97     1417.24     79.07 o 
  -8  14   4      120.98      211.74    111.55 o 
  -7  14   4       57.98       79.09     81.60 o 
  -6  14   4      638.82      633.62    101.26 o 
  -5  14   4      208.65      325.48     76.14 o 
  -4  14   4        8.57        4.89     59.28 o 
  -3  14   4      425.75      327.32     54.36 o 
  -2  14   4     1739.64     1798.65     67.23 o 
  -1  14   4      940.47      991.10     49.62 o 
   0  14   4       44.06       59.15     25.87 o 
   1  14   4      891.25      901.24     51.91 o 
   2  14   4       86.13       67.35     30.20 o 
   3  14   4     1404.64     1335.88     55.26 o 
   4  14   4      111.54      129.58     31.66 o 
   5  14   4     1386.25     1371.66     62.88 o 
   6  14   4      203.56      208.32     40.00 o 
   7  14   4      150.43      163.44     43.17 o 
  -7  15   4        3.18      -12.73     91.48 o 
  -6  15   4      708.53      812.26    116.96 o 
  -5  15   4     1085.57     1061.60    115.97 o 
  -4  15   4     1061.58     1309.19    122.59 o 
  -3  15   4     1462.74     1377.99     66.36 o 
  -2  15   4      922.13     1068.91     80.79 o 
  -1  15   4     1231.86     1232.09     55.94 o 
   0  15   4      244.84      279.34     33.83 o 
   1  15   4       71.64       87.42     25.49 o 
   2  15   4      119.24      142.58     35.25 o 
   3  15   4      658.66      705.21     58.85 o 
   4  15   4        8.26        2.74     44.23 o 
   5  15   4     1363.76     1535.23     83.21 o 
   6  15   4      392.24      368.65     45.67 o 
   7  15   4     1305.85     1305.07     71.95 o 
  -6  16   4     1151.21     1078.97    132.87 o 
  -5  16   4      488.44      473.61     94.70 o 
  -4  16   4       21.36        4.85     43.85 o 
  -3  16   4       18.08       24.22     36.34 o 
  -2  16   4     1007.45      918.04     79.19 o 
  -1  16   4       22.79       26.22     32.01 o 
   0  16   4      140.21      131.08     40.29 o 
   1  16   4      632.43      697.33     82.64 o 
   2  16   4      137.28      149.59     34.95 o 
   3  16   4     1996.71     2064.25    111.24 o 
   4  16   4      816.18      860.48     66.69 o 
   5  16   4     1567.13     1480.18     86.00 o 
   6  16   4        7.17        4.77     47.95 o 
  -5  17   4      266.06      221.99     61.45 o 
  -4  17   4       37.06       52.95     52.96 o 
  -3  17   4      229.42      171.98     50.58 o 
  -2  17   4      564.71      559.59     59.89 o 
  -1  17   4       57.35       58.45     43.08 o 
   0  17   4      432.51      473.31     52.79 o 
   1  17   4       15.39       24.66     34.72 o 
   2  17   4       19.26       20.53     35.18 o 
   3  17   4       21.12       34.18     48.70 o 
   4  17   4        0.73       -1.36     48.72 o 
   5  17   4      109.98       69.04     51.87 o 
  -4  18   4     1432.46     1600.60    138.83 o 
  -3  18   4      204.33      179.34     54.05 o 
  -2  18   4      563.93      596.81     65.48 o 
  -1  18   4      676.31      794.80     67.81 o 
   0  18   4       87.19       39.26     39.05 o 
   1  18   4     1112.13     1203.73     76.52 o 
   2  18   4      375.39      432.92     47.16 o 
   3  18   4      367.60      357.42     56.01 o 
   4  18   4      309.77      340.01     67.57 o 
  -2  19   4       81.65      101.49     72.87 o 
  -1  19   4       43.50       23.67     54.99 o 
   0  19   4       18.02       26.92     63.02 o 
   1  19   4        1.94       -6.87     43.92 o 
 -11   1   5      775.50      839.33    190.27 o 
 -10   1   5     1027.45      912.28     89.68 o 
  -9   1   5      209.36      154.14     68.38 o 
  -8   1   5       76.48       76.60     44.77 o 
  -7   1   5     4047.47     3973.22    126.75 o 
  -6   1   5        4.06       -2.10     33.83 o 
  -5   1   5    11695.42    11582.16    181.72 o 
  -4   1   5     7092.39     6707.90    127.56 o 
  -3   1   5    16571.46    17839.83    213.43 o 
  -2   1   5     1111.65      623.04     35.16 o 
  -1   1   5     4533.58     5320.59    111.84 o 
   0   1   5     1609.14     1418.59     34.75 o 
   1   1   5     2550.92     2228.66     38.94 o 
   2   1   5    17688.95    16406.37    151.82 o 
   3   1   5        1.92       19.96     20.28 o 
   4   1   5    10807.71    10714.49     90.92 o 
   5   1   5      355.99      428.98     15.61 o 
   6   1   5     4853.63     4063.25    114.57 o 
   7   1   5      199.50      150.85     41.67 o 
   8   1   5     2330.86     2463.97    103.28 o 
   9   1   5      350.72      296.92     60.86 o 
  10   1   5       88.43       86.57     53.40 o 
  11   1   5      174.18      264.67     86.77 o 
 -11   2   5      857.94      756.60     94.28 o 
 -10   2   5     1615.64     1688.26    109.15 o 
  -9   2   5     1620.05     1615.94     99.58 o 
  -8   2   5      262.35      332.11     55.43 o 
  -7   2   5        7.29        3.04     35.80 o 
  -6   2   5        7.22        3.68     36.73 o 
  -5   2   5       31.60       47.12     32.03 o 
  -4   2   5       72.41      136.83     48.77 o 
  -3   2   5        5.43       58.26     19.39 o 
  -2   2   5     6887.05     6285.99     99.92 o 
  -1   2   5      273.46      157.02     15.44 o 
   0   2   5     2284.46     1687.67     36.36 o 
   1   2   5     5587.69     5832.17     62.94 o 
   2   2   5       11.76       29.95     12.01 o 
   3   2   5     5479.15     5825.59     79.40 o 
   4   2   5      188.42      117.87     17.08 o 
   5   2   5      545.36      444.50     27.70 o 
   6   2   5        1.41        8.29     37.54 o 
   7   2   5      474.29      515.64     53.15 o 
   8   2   5     2080.17     2025.72     95.34 o 
   9   2   5     1520.87     1184.12     83.60 o 
  10   2   5     2020.19     2067.30    196.26 o 
 -11   3   5        1.38      -24.69     69.58 o 
 -10   3   5      507.53      468.91     72.72 o 
  -9   3   5       28.54       14.69     49.42 o 
  -8   3   5     1303.84     1222.14    142.29 o 
  -7   3   5     1004.90     1192.50     76.26 o 
  -6   3   5      670.43      812.39     61.24 o 
  -5   3   5     4217.30     3915.99    107.25 o 
  -4   3   5      562.55      559.03     42.22 o 
  -3   3   5     4917.90     4994.76     84.61 o 
  -2   3   5      124.77      345.38     28.42 o 
  -1   3   5     6599.72     7503.49    165.02 o 
   0   3   5      343.06      843.43     31.22 o 
   1   3   5      305.32      174.06     12.86 o 
   2   3   5     2820.76     2853.36     68.06 o 
   3   3   5     1697.45     1948.17     43.83 o 
   4   3   5     3567.72     3697.05     73.68 o 
   5   3   5      648.30      717.00     34.84 o 
   6   3   5     1697.88     1516.31     50.81 o 
   7   3   5       45.64       21.71     54.90 o 
   8   3   5      263.71      268.09     49.26 o 
   9   3   5      682.41      626.95     70.48 o 
  10   3   5      496.86      621.89     73.81 o 
 -11   4   5     1019.33     1054.33    100.45 o 
 -10   4   5      879.22     1038.80     89.63 o 
  -9   4   5     2642.29     2535.77    143.03 o 
  -8   4   5      726.98      930.79    101.04 o 
  -7   4   5      670.37      727.60     63.69 o 
  -6   4   5      113.81       83.34     37.26 o 
  -5   4   5      795.64      912.68     75.76 o 
  -4   4   5     2436.76     2337.54     81.71 o 
  -3   4   5       93.59      170.21     22.24 o 
  -2   4   5     4544.44     4267.64     75.51 o 
  -1   4   5     8601.02     8988.78    107.62 o 
   0   4   5      360.35      196.68     14.50 o 
   1   4   5    11231.08    12824.30    284.70 o 
   2   4   5    10473.63    10656.64    114.67 o 
   3   4   5     7188.21     7179.88     83.63 o 
   4   4   5      789.24     1060.27     33.57 o 
   5   4   5      434.32      351.64     28.98 o 
   6   4   5      535.32      537.75     37.15 o 
   7   4   5     1892.21     1765.82     86.52 o 
   8   4   5      403.16      505.11     83.37 o 
   9   4   5     4499.65     3972.77    200.72 o 
  10   4   5     2477.29     2459.68    172.06 o 
 -11   5   5      565.75      673.09     86.26 o 
 -10   5   5      104.00       62.58     56.15 o 
  -9   5   5     2723.91     2757.30    124.47 o 
  -8   5   5       88.61       96.17     41.50 o 
  -7   5   5     1227.23     1317.92     77.21 o 
  -6   5   5       83.94       59.11     32.82 o 
  -5   5   5      348.58      353.33     42.53 o 
  -4   5   5     7956.19     8351.12    308.13 o 
  -3   5   5       14.23       23.49     18.39 o 
  -2   5   5     5630.88     6231.16    175.49 o 
  -1   5   5     1275.49     1367.46     39.04 o 
   0   5   5      141.15      146.45     12.49 o 
   1   5   5     2153.61     2320.71    105.53 o 
   2   5   5     4561.06     4733.74     84.41 o 
   3   5   5     2435.44     2467.36     65.34 o 
   4   5   5       16.07       41.22     17.18 o 
   5   5   5       18.78       11.42     22.31 o 
   6   5   5     3739.33     3670.94     82.64 o 
   7   5   5       63.52       60.41     27.57 o 
   8   5   5     1646.41     1424.72     89.71 o 
   9   5   5      331.47      340.32     66.09 o 
  10   5   5        4.65       16.93     82.71 o 
 -11   6   5      957.29      898.83     89.83 o 
 -10   6   5      797.53      955.71    192.32 o 
  -9   6   5     1762.00     1632.85     97.82 o 
  -8   6   5     2897.99     2768.86    113.00 o 
  -7   6   5     2637.37     3002.49    109.49 o 
  -6   6   5      349.61      284.52     44.22 o 
  -5   6   5       22.27       10.09     29.61 o 
  -4   6   5      497.38      561.72     36.85 o 
  -3   6   5     1915.52     1863.07     83.05 o 
  -2   6   5     4788.87     5151.86     87.53 o 
  -1   6   5     2745.39     3073.86    215.76 o 
   0   6   5     4852.46     4864.49     55.00 o 
   1   6   5     9289.52     9469.89    353.00 o 
   2   6   5      739.12      767.19     25.31 o 
   3   6   5     1351.56     1296.92     73.86 o 
   4   6   5     3340.17     3711.97     75.71 o 
   5   6   5      907.09      993.36     45.33 o 
   6   6   5       84.07       53.31     27.66 o 
   7   6   5      509.84      568.02     43.64 o 
   8   6   5     1651.84     1699.38    110.18 o 
   9   6   5     1152.78      982.97     82.21 o 
  10   6   5     1697.63     1736.77    144.38 o 
 -10   7   5        7.10        0.09     51.24 o 
  -9   7   5     1526.28     1472.93     93.03 o 
  -8   7   5     1975.69     2060.68    101.01 o 
  -7   7   5        1.88       12.67     38.55 o 
  -6   7   5     1542.69     1362.25     70.66 o 
  -5   7   5      431.07      576.91     56.02 o 
  -4   7   5     8576.27     8416.27    117.06 o 
  -3   7   5        7.40        6.38     12.44 o 
  -2   7   5     7449.83     8036.80    151.18 o 
  -1   7   5      337.64      349.30     18.56 o 
   0   7   5      599.63      504.35     34.35 o 
   1   7   5        8.65       36.02     10.78 o 
   2   7   5      958.42     1218.80     52.32 o 
   3   7   5     1708.94     1770.96     62.35 o 
   4   7   5     1837.37     1830.74     56.60 o 
   5   7   5     1218.75     1196.50     51.23 o 
   6   7   5      932.82      880.24     54.77 o 
   7   7   5     1856.14     1905.30     87.35 o 
   8   7   5       13.10        9.76     33.24 o 
   9   7   5     2180.95     2141.41    105.76 o 
  10   7   5       95.86      118.65     58.47 o 
 -10   8   5      245.81      240.50    109.85 o 
  -9   8   5      536.01      570.25     68.67 o 
  -8   8   5     2732.53     2684.20    110.22 o 
  -7   8   5       79.93       46.16     37.50 o 
  -6   8   5      596.83      645.76     52.97 o 
  -5   8   5     1300.25     1447.42     64.77 o 
  -4   8   5      599.92      478.94     33.92 o 
  -3   8   5       94.67       66.99     14.68 o 
  -2   8   5     2253.55     2382.81    107.57 o 
  -1   8   5     2194.97     2175.73     35.26 o 
   0   8   5     4680.25     5285.89    412.27 o 
   1   8   5       61.78       59.65     21.69 o 
   2   8   5       32.40       17.90      7.52 o 
   3   8   5       31.75       52.00     15.85 o 
   4   8   5      144.68      120.82     19.21 o 
   5   8   5        0.79       20.07     28.59 o 
   6   8   5      846.27      719.82     45.97 o 
   7   8   5        2.22       23.02     31.24 o 
   8   8   5       39.99       26.70     36.67 o 
   9   8   5       79.90       95.57     41.89 o 
 -10   9   5        7.18       34.56     93.67 o 
  -9   9   5      136.39      127.21     80.52 o 
  -8   9   5     2014.74     2373.56    180.77 o 
  -7   9   5        3.09        8.67     34.23 o 
  -6   9   5     6097.78     6179.63    160.69 o 
  -5   9   5      787.16      788.58     94.12 o 
  -4   9   5     7596.56     7247.99    115.51 o 
  -3   9   5     3198.12     3413.39     53.37 o 
  -2   9   5     8399.20     7971.79    106.31 o 
  -1   9   5      202.47      242.49     55.87 o 
   0   9   5     1131.11     1175.44     77.77 o 
   1   9   5     3001.95     3211.01     79.81 o 
   2   9   5      812.18      874.00     39.21 o 
   3   9   5     6801.84     7497.42    189.88 o 
   4   9   5      453.82      479.42     30.43 o 
   5   9   5     9382.69     8676.70    179.36 o 
   6   9   5       74.24       88.53     30.98 o 
   7   9   5     5006.10     4894.23    111.35 o 
   8   9   5        6.45       11.90     38.15 o 
   9   9   5     1219.62     1243.99     72.43 o 
  -9  10   5       41.20       14.35     93.75 o 
  -8  10   5       98.87       15.40     93.33 o 
  -7  10   5        5.19       15.96     69.14 o 
  -6  10   5      270.81      263.92     75.77 o 
  -5  10   5      420.82      329.73     35.31 o 
  -4  10   5     1079.33     1370.72     46.45 o 
  -3  10   5     1860.46     2132.34     52.12 o 
  -2  10   5      304.84      366.01     21.87 o 
  -1  10   5      531.44      569.31     37.69 o 
   0  10   5      127.56      129.72     20.05 o 
   1  10   5     1469.85     1339.72     57.12 o 
   2  10   5        0.81       18.64     23.64 o 
   3  10   5     2923.66     2897.75    149.95 o 
   4  10   5      990.21      939.54     33.01 o 
   5  10   5     1207.85     1282.55     57.28 o 
   6  10   5      122.70      141.45     34.71 o 
   7  10   5       53.19       81.01     37.07 o 
   8  10   5      239.48      224.49     46.56 o 
   9  10   5      306.10      369.03     51.62 o 
  -9  11   5      162.11      220.76    110.15 o 
  -8  11   5       71.52      169.64     97.09 o 
  -7  11   5       73.51       67.95     68.07 o 
  -6  11   5     1055.80     1047.34    122.23 o 
  -5  11   5      818.94      787.70    102.01 o 
  -4  11   5      385.82      346.29     51.62 o 
  -3  11   5       17.76       36.31     39.80 o 
  -2  11   5     2973.05     2464.64     43.69 o 
  -1  11   5      302.89      211.28     51.28 o 
   0  11   5     7644.88     7069.95    247.84 o 
   1  11   5     1054.72      994.04     53.80 o 
   2  11   5      208.88      184.62     30.42 o 
   3  11   5      583.35      598.45     52.47 o 
   4  11   5       43.00       75.46     27.40 o 
   5  11   5     2411.70     2486.25     77.19 o 
   6  11   5      834.74      665.34     50.90 o 
   7  11   5      923.31      936.89     61.16 o 
   8  11   5       34.59       11.31     41.98 o 
  -9  12   5      372.63      381.95    108.50 o 
  -8  12   5      594.98      657.05    122.01 o 
  -7  12   5       94.36      163.75     83.79 o 
  -6  12   5      520.99      609.77    106.13 o 
  -5  12   5        8.59      -19.73     61.92 o 
  -4  12   5      983.71      981.82     74.41 o 
  -3  12   5     2095.83     1766.18     85.85 o 
  -2  12   5        3.84       -5.69     35.77 o 
  -1  12   5     3044.47     3068.60     77.10 o 
   0  12   5     3906.90     3799.76     99.72 o 
   1  12   5      337.85      360.27     41.01 o 
   2  12   5     4096.66     4708.18    110.94 o 
   3  12   5       89.08       75.49     38.44 o 
   4  12   5        4.78       21.82     28.35 o 
   5  12   5      128.61      151.07     32.96 o 
   6  12   5       29.18       69.68     35.35 o 
   7  12   5      266.19      352.29     52.89 o 
   8  12   5     2580.47     2600.00    114.94 o 
  -8  13   5      148.52      123.58     99.44 o 
  -7  13   5       97.44       88.14     93.82 o 
  -6  13   5     1683.23     1882.06    155.30 o 
  -5  13   5      978.47     1166.89    124.28 o 
  -4  13   5      960.91     1136.88     82.16 o 
  -3  13   5     1609.00     1684.28    167.38 o 
  -2  13   5       83.08      125.81     41.17 o 
  -1  13   5       87.96       83.95     27.96 o 
   0  13   5     1573.91     1610.97     58.12 o 
   1  13   5      177.11      139.26     45.06 o 
   2  13   5       28.29        1.84     29.18 o 
   3  13   5      365.11      340.13     67.39 o 
   4  13   5     1100.28     1073.18     58.98 o 
   5  13   5     2693.63     2639.13     97.19 o 
   6  13   5        9.49        8.49     35.63 o 
   7  13   5     1239.80     1180.89     67.58 o 
  -7  14   5     1383.44     1400.11    150.27 o 
  -6  14   5      375.52      415.58    102.17 o 
  -5  14   5      128.57      177.16     80.77 o 
  -4  14   5      920.60      782.49     72.31 o 
  -3  14   5      521.68      548.38     61.04 o 
  -2  14   5     3057.21     3140.81    163.72 o 
  -1  14   5     1732.65     1725.99     64.44 o 
   0  14   5     3211.31     2890.24     91.87 o 
   1  14   5     3506.65     3024.64    127.43 o 
   2  14   5       53.68       61.66     28.49 o 
   3  14   5      935.71      994.78     67.74 o 
   4  14   5       14.19       39.62     33.89 o 
   5  14   5       80.73       60.03     35.97 o 
   6  14   5      150.38      186.73     40.41 o 
   7  14   5     1003.71      980.20     88.46 o 
  -7  15   5       49.14       14.05     89.94 o 
  -6  15   5       14.99       27.05     85.56 o 
  -5  15   5      686.74      751.01    114.57 o 
  -4  15   5     1156.54     1301.51    254.24 o 
  -3  15   5     1029.45     1047.88     61.79 o 
  -2  15   5      165.58      174.72     37.39 o 
  -1  15   5      916.69      913.65     52.12 o 
   0  15   5      745.47      663.06     44.21 o 
   1  15   5     2199.95     1939.74     86.42 o 
   2  15   5       93.36      110.62     35.09 o 
   3  15   5       23.78       36.19     43.29 o 
   4  15   5       48.09       96.82     56.17 o 
   5  15   5      308.04      223.20     54.77 o 
   6  15   5      330.49      449.56     61.82 o 
  -6  16   5      210.67      146.23     84.29 o 
  -5  16   5        1.10       -4.94     80.15 o 
  -4  16   5      493.13      421.96     66.43 o 
  -3  16   5      372.13      539.62     50.88 o 
  -2  16   5       46.84        1.32     35.50 o 
  -1  16   5     2623.70     2823.32    149.68 o 
   0  16   5      313.86      228.75     43.71 o 
   1  16   5      768.87      839.79    123.84 o 
   2  16   5     1106.19     1063.84     66.12 o 
   3  16   5       79.75      142.41     47.60 o 
   4  16   5      300.26      301.75     54.91 o 
   5  16   5       16.19       30.80     50.94 o 
  -5  17   5     1290.61     1367.34    147.72 o 
  -4  17   5       42.24       -7.68     53.21 o 
  -3  17   5     1912.54     2015.84     95.78 o 
  -2  17   5      607.00      580.70     66.70 o 
  -1  17   5     1078.73     1101.75    101.31 o 
   0  17   5       14.71       16.66     40.01 o 
   1  17   5        1.21       -3.55     40.23 o 
   2  17   5      556.10      482.13     49.27 o 
   3  17   5       10.27        9.76     44.21 o 
   4  17   5     3502.26     3081.72    321.66 o 
  -3  18   5        9.95        2.85     50.42 o 
  -2  18   5      238.06      168.94     60.04 o 
  -1  18   5       15.74       39.38     44.94 o 
   0  18   5      124.67      103.13     43.54 o 
   1  18   5      128.46      137.87     61.18 o 
   2  18   5      108.07       98.27     66.35 o 
   3  18   5      286.15      328.20     60.40 o 
 -11   0   6     4521.14     4428.23    253.11 o 
 -10   0   6     2923.12     3027.09    200.78 o 
  -9   0   6     3475.91     3216.58    195.42 o 
  -8   0   6     2123.88     2562.91    167.70 o 
  -7   0   6     2234.94     1887.89    138.64 o 
  -6   0   6     1700.58     1295.11    109.25 o 
  -5   0   6      336.64      354.26     64.39 o 
  -4   0   6    14269.29    13513.93    270.88 o 
  -3   0   6     5480.02     4911.38    170.74 o 
  -2   0   6    16597.86    18382.62    261.73 o 
  -1   0   6     2513.82     2545.37     91.75 o 
   0   0   6     8177.47     8187.58    157.14 o 
   1   0   6       12.89      138.25     33.01 o 
   2   0   6     1984.66     1753.15     73.39 o 
   3   0   6      895.63      890.83     64.15 o 
   4   0   6     1633.58     1821.84     93.89 o 
   5   0   6     1208.47      813.14     72.70 o 
   6   0   6       54.97       98.85     15.00 o 
   7   0   6     3592.12     3630.84    155.19 o 
   8   0   6      690.97      654.21     98.20 o 
   9   0   6    11844.09    10940.62    321.18 o 
  10   0   6       10.48       56.68     80.91 o 
 -11   1   6      103.74       70.72     63.58 o 
 -10   1   6        1.62       -6.57     58.19 o 
  -9   1   6        3.97       12.71     51.01 o 
  -8   1   6     1142.72     1202.58     85.03 o 
  -7   1   6      956.28      923.41     72.21 o 
  -6   1   6      322.36      252.38     47.59 o 
  -5   1   6      184.89      187.23     39.50 o 
  -4   1   6      471.70      460.56     45.04 o 
  -3   1   6        3.43      -11.24     28.62 o 
  -2   1   6        1.29       10.76     21.76 o 
  -1   1   6        0.10       11.58     19.41 o 
   0   1   6     3343.09     3561.21     74.14 o 
   1   1   6     1537.44     1359.87     52.96 o 
   2   1   6    11149.39    11304.71    134.35 o 
   3   1   6      606.27      653.57     58.94 o 
   4   1   6      356.30      505.36     40.93 o 
   5   1   6     2064.72     2175.77     45.00 o 
   6   1   6      234.30      259.63     25.07 o 
   7   1   6     1261.70     1282.11     86.01 o 
   8   1   6      358.62      322.17     57.53 o 
   9   1   6       22.45       -0.57     82.46 o 
  10   1   6       59.06       25.23     59.00 o 
 -11   2   6     1658.74     1644.19    119.83 o 
 -10   2   6      103.87        8.69     65.72 o 
  -9   2   6     4271.75     4144.31    153.93 o 
  -8   2   6      983.61      926.62     78.36 o 
  -7   2   6     3973.85     3700.04    128.79 o 
  -6   2   6     1705.43     1626.81     96.67 o 
  -5   2   6      315.51      272.18     49.45 o 
  -4   2   6     2852.04     3024.90     93.38 o 
  -3   2   6      328.71      206.74     34.90 o 
  -2   2   6     9088.88     9855.44    135.30 o 
  -1   2   6      373.88      387.38     30.48 o 
   0   2   6     8062.81     7414.09    104.94 o 
   1   2   6      481.16      536.10     25.14 o 
   2   2   6     6699.48     7289.20    114.79 o 
   3   2   6     1276.56     1579.23     96.57 o 
   4   2   6     1116.11     1028.16     57.26 o 
   5   2   6     3859.01     3503.30     62.26 o 
   6   2   6      707.63      938.50     59.29 o 
   7   2   6     1531.33     1320.23     79.42 o 
   8   2   6      938.82      921.93     75.36 o 
   9   2   6     1038.73      895.64     93.51 o 
  10   2   6      828.31      693.02    118.27 o 
 -11   3   6       25.93       53.89     72.75 o 
 -10   3   6     1893.65     1984.57    154.30 o 
  -9   3   6     2073.00     2005.09    112.55 o 
  -8   3   6      810.30      879.36     77.38 o 
  -7   3   6     5015.97     5115.20    255.67 o 
  -6   3   6      178.11      154.03     43.60 o 
  -5   3   6     5606.50     5523.45    133.88 o 
  -4   3   6      746.75      564.35     46.39 o 
  -3   3   6      538.76      568.13     47.72 o 
  -2   3   6       52.62       15.98     33.81 o 
  -1   3   6      802.70      873.37     43.41 o 
   0   3   6     2107.22     2071.57     44.26 o 
   1   3   6     9488.04     8632.39     81.52 o 
   2   3   6     2498.07     3009.73     54.12 o 
   3   3   6     9717.61     9947.76    414.45 o 
   4   3   6     8048.53     8111.47    116.56 o 
   5   3   6     1971.53     1945.17     83.93 o 
   6   3   6     3818.60     3889.36     67.09 o 
   7   3   6       65.97       55.82     24.03 o 
   8   3   6       54.99       69.34     46.19 o 
   9   3   6      793.36      938.97     81.66 o 
  10   3   6      858.24      721.60    100.72 o 
 -11   4   6      137.74      112.65     65.05 o 
 -10   4   6      186.92      150.40     63.13 o 
  -9   4   6       24.18       50.53     57.46 o 
  -8   4   6      699.17      567.89     85.14 o 
  -7   4   6      118.49      135.97     44.13 o 
  -6   4   6      412.37      389.91     50.57 o 
  -5   4   6     1104.71     1076.30     64.38 o 
  -4   4   6      190.78      201.49     30.80 o 
  -3   4   6     4768.20     5121.56     93.64 o 
  -2   4   6     2713.74     3067.45    123.79 o 
  -1   4   6     4445.09     5089.69     89.89 o 
   0   4   6     3691.43     3765.21     56.14 o 
   1   4   6     2862.03     3193.43     77.10 o 
   2   4   6      408.73      450.62     50.98 o 
   3   4   6      195.53      146.27     26.11 o 
   4   4   6     2138.29     2315.86     65.16 o 
   5   4   6       60.35       56.47     21.42 o 
   6   4   6      177.90      139.07     24.01 o 
   7   4   6      389.62      461.85     37.47 o 
   8   4   6     1099.06     1038.47     82.10 o 
   9   4   6      624.96      552.77    127.21 o 
  10   4   6      550.36      540.18     78.17 o 
 -10   5   6       65.06       68.95     61.78 o 
  -9   5   6     1688.44     1702.10    105.69 o 
  -8   5   6     1405.46     1525.65     94.04 o 
  -7   5   6     1633.67     1551.08     84.83 o 
  -6   5   6     9292.89     9287.75    182.92 o 
  -5   5   6     1612.16     1335.45     70.06 o 
  -4   5   6     9158.00     9098.90    130.89 o 
  -3   5   6     2004.33     1862.79     91.78 o 
  -2   5   6       45.65       12.44     15.08 o 
  -1   5   6      337.12      295.46     63.85 o 
   0   5   6     1284.15     1367.68     33.76 o 
   1   5   6      614.71      616.33     32.03 o 
   2   5   6    12564.08    12976.92    203.13 o 
   3   5   6     3576.95     3923.17    123.37 o 
   4   5   6     4904.46     4671.97     77.05 o 
   5   5   6     7781.44     7664.01    102.39 o 
   6   5   6      697.12      658.40     44.35 o 
   7   5   6     1965.51     1824.51     63.44 o 
   8   5   6      193.58      185.27     51.62 o 
   9   5   6      253.18      298.57     86.00 o 
  10   5   6     1000.84      899.54    176.10 o 
 -10   6   6     1767.11     1942.84    150.13 o 
  -9   6   6      254.21      289.57     63.75 o 
  -8   6   6     1012.90     1238.00     86.08 o 
  -7   6   6      866.14      783.75     67.89 o 
  -6   6   6     3164.43     3398.56    145.87 o 
  -5   6   6      522.94      439.80     47.91 o 
  -4   6   6     3074.04     3037.08    116.40 o 
  -3   6   6     2298.37     2086.92     61.46 o 
  -2   6   6     1002.29     1069.74     64.41 o 
  -1   6   6     1833.56     1709.64     47.10 o 
   0   6   6      995.11     1147.48     29.18 o 
   1   6   6     3832.76     4005.17     85.24 o 
   2   6   6      976.76     1204.93     38.87 o 
   3   6   6     3419.26     3440.71    125.56 o 
   4   6   6     9381.49     9268.33    143.53 o 
   5   6   6     3850.64     3899.56     69.32 o 
   6   6   6      692.03      681.79     41.54 o 
   7   6   6        0.16        6.29     27.68 o 
   8   6   6      396.94      337.36     64.76 o 
   9   6   6      487.46      509.82     91.94 o 
 -10   7   6      108.53      135.71     82.50 o 
  -9   7   6       79.63       63.82     52.95 o 
  -8   7   6      668.83      944.49    101.07 o 
  -7   7   6      847.83      813.02     66.55 o 
  -6   7   6        8.14       14.89     34.71 o 
  -5   7   6     2775.38     2551.12    125.17 o 
  -4   7   6      186.55      102.23     25.96 o 
  -3   7   6      377.51      338.51     33.04 o 
  -2   7   6       26.71       13.12     14.10 o 
  -1   7   6      499.21      673.60     44.44 o 
   0   7   6        5.82        5.51     10.61 o 
   1   7   6     3753.32     3666.34    110.63 o 
   2   7   6      606.15      740.17     25.23 o 
   3   7   6     2838.89     2849.36     95.52 o 
   4   7   6       77.49       71.28     21.43 o 
   5   7   6      815.57      829.09     35.94 o 
   6   7   6      873.11      920.56     50.34 o 
   7   7   6      184.27      231.30     34.92 o 
   8   7   6      352.35      384.84     42.01 o 
   9   7   6        0.87       16.98     61.74 o 
 -10   8   6     1835.44     1718.23    184.07 o 
  -9   8   6     2285.13     2338.35    189.91 o 
  -8   8   6     1205.00     1380.45    108.44 o 
  -7   8   6     1228.84     1113.04     76.05 o 
  -6   8   6     1404.24     1391.22     74.67 o 
  -5   8   6       12.07       22.66     30.78 o 
  -4   8   6      108.71       57.83     25.40 o 
  -3   8   6     5382.38     4570.08    100.24 o 
  -2   8   6      986.88      907.48     45.14 o 
  -1   8   6     9623.99     9451.68     89.43 o 
   0   8   6      111.68      120.58     48.06 o 
   1   8   6     2931.13     2945.36     73.72 o 
   2   8   6      529.35      507.10     20.19 o 
   3   8   6      598.44      556.53     27.42 o 
   4   8   6      833.76      758.34     35.36 o 
   5   8   6      874.43      746.45     35.14 o 
   6   8   6      224.98      203.26     34.59 o 
   7   8   6      138.55      142.28     34.35 o 
   8   8   6     1118.01     1153.56     62.35 o 
   9   8   6       24.34       63.23     61.18 o 
  -9   9   6       12.00       20.30     97.72 o 
  -8   9   6      344.98      381.52    101.07 o 
  -7   9   6        8.56       -7.45     85.57 o 
  -6   9   6     1477.09     1713.06     79.15 o 
  -5   9   6     1244.36     1340.10     66.07 o 
  -4   9   6     3038.53     3023.11     76.57 o 
  -3   9   6      218.08      215.55     27.49 o 
  -2   9   6     2464.69     2380.66     63.55 o 
  -1   9   6     2354.62     2586.03     74.11 o 
   0   9   6     2074.57     2387.54    120.50 o 
   1   9   6       79.59      189.32     44.04 o 
   2   9   6       63.81       84.24     25.93 o 
   3   9   6       14.54        9.85     13.09 o 
   4   9   6      433.59      481.17     47.76 o 
   5   9   6        4.55        5.28     20.42 o 
   6   9   6      218.66      155.59     27.11 o 
   7   9   6      112.77       99.95     37.41 o 
   8   9   6      141.58      188.16     41.19 o 
   9   9   6      138.36      193.06     62.60 o 
  -9  10   6        5.40       24.85     89.51 o 
  -8  10   6     2450.60     2172.28    179.00 o 
  -7  10   6      371.95      377.75    101.21 o 
  -6  10   6      832.97      713.40    109.01 o 
  -5  10   6     2440.71     2549.35    158.72 o 
  -4  10   6      734.43      764.79     42.36 o 
  -3  10   6     1430.08     1151.65     67.02 o 
  -2  10   6     2283.64     2773.34    299.51 o 
  -1  10   6     3909.84     3503.22    252.65 o 
   0  10   6     1574.34     1779.34    256.22 o 
   1  10   6    10728.94    10621.20    150.40 o 
   2  10   6       89.08       87.29     31.30 o 
   3  10   6     2167.15     2133.04    129.15 o 
   4  10   6      298.54      328.59     45.59 o 
   5  10   6      547.36      462.29     42.37 o 
   6  10   6     4360.94     4203.34    101.93 o 
   7  10   6      704.18      673.55     63.14 o 
   8  10   6     2492.20     2413.16    119.17 o 
  -9  11   6       49.90       64.86     86.34 o 
  -8  11   6      667.95      765.59    128.47 o 
  -7  11   6      170.49      100.85     86.58 o 
  -6  11   6      553.67      461.20    101.39 o 
  -5  11   6        4.81        0.57     67.56 o 
  -4  11   6       52.93       94.31     46.88 o 
  -3  11   6       82.61       85.08     44.63 o 
  -2  11   6      156.51      202.55     25.42 o 
  -1  11   6     1597.83     1312.25     89.37 o 
   0  11   6     2500.47     2357.11    137.57 o 
   1  11   6      335.93      306.48     37.10 o 
   2  11   6      148.87      127.74     31.61 o 
   3  11   6      375.99      383.80     46.42 o 
   4  11   6      370.77      294.87     44.77 o 
   5  11   6      536.85      502.79     44.65 o 
   6  11   6       29.30       32.66     32.73 o 
   7  11   6      516.70      451.88     60.27 o 
   8  11   6      476.73      484.33     51.28 o 
  -8  12   6      850.12      691.89    125.35 o 
  -7  12   6      359.01      367.95    104.77 o 
  -6  12   6      236.42      126.92     76.95 o 
  -5  12   6     3101.99     3361.25    190.62 o 
  -4  12   6      387.07      419.91     60.48 o 
  -3  12   6     6730.02     6686.23    240.02 o 
  -2  12   6        2.83        2.48     38.23 o 
  -1  12   6     2967.45     3033.23    327.95 o 
   0  12   6      148.04      199.45     36.96 o 
   1  12   6       13.03        9.63     31.03 o 
   2  12   6       68.19       92.96     29.96 o 
   3  12   6       21.63       37.53     37.52 o 
   4  12   6      123.44       80.58     40.35 o 
   5  12   6      244.59      159.74     66.88 o 
   6  12   6     2502.15     2627.54     87.51 o 
   7  12   6        2.90       -0.73     38.32 o 
  -7  13   6     1596.51     1432.56    150.36 o 
  -6  13   6     1646.98     1587.63    152.56 o 
  -5  13   6     4556.62     4534.59    222.86 o 
  -4  13   6      277.75      343.32     59.82 o 
  -3  13   6     1377.71     1355.92    180.85 o 
  -2  13   6      356.40      256.29     73.69 o 
  -1  13   6      155.63      146.25     33.15 o 
   0  13   6     2589.30     2397.85    102.93 o 
   1  13   6      935.46     1190.64     72.61 o 
   2  13   6      946.11      875.25     56.33 o 
   3  13   6     2189.01     2103.59     93.38 o 
   4  13   6     1530.35     1405.57     78.91 o 
   5  13   6      995.58      874.20     68.08 o 
   6  13   6     2672.46     2677.59     90.23 o 
   7  13   6       11.32       22.97     38.49 o 
  -7  14   6      597.87      622.43    126.47 o 
  -6  14   6        2.53      -10.59     77.76 o 
  -5  14   6       10.72       27.97     78.17 o 
  -4  14   6      877.58      889.23     80.59 o 
  -3  14   6      229.11      211.60     53.50 o 
  -2  14   6      510.38      483.71     45.43 o 
  -1  14   6       44.85       23.92     29.77 o 
   0  14   6      194.64      148.38     32.62 o 
   1  14   6      105.24       85.08     44.83 o 
   2  14   6      631.83      688.15     56.55 o 
   3  14   6     1144.78     1260.05     80.98 o 
   4  14   6      597.45      694.25     63.26 o 
   5  14   6      698.53      823.30     68.70 o 
   6  14   6     1047.78     1295.19     70.11 o 
  -6  15   6     1679.68     1810.31    165.08 o 
  -5  15   6      276.55      216.44     93.97 o 
  -4  15   6      789.41      801.10     80.45 o 
  -3  15   6       49.91       58.94     45.32 o 
  -2  15   6       21.31       10.17     34.77 o 
  -1  15   6      250.55      150.25     35.54 o 
   0  15   6     1876.14     1811.46    102.38 o 
   1  15   6     1491.22     1317.64     57.99 o 
   2  15   6     2695.61     2611.06    219.88 o 
   3  15   6     1418.45     1547.91     88.60 o 
   4  15   6      877.77      843.84    126.23 o 
   5  15   6     1591.51     1425.24     85.98 o 
  -5  16   6      150.13      208.97     98.43 o 
  -4  16   6     1364.07     1491.44    100.51 o 
  -3  16   6      209.14      313.85     48.42 o 
  -2  16   6     1460.75     1667.25     86.92 o 
  -1  16   6        0.59        4.26     33.56 o 
   0  16   6     1431.32     1404.01     63.28 o 
   1  16   6       37.83       45.30     40.64 o 
   2  16   6      670.61      622.82     91.00 o 
   3  16   6        1.89        9.04     50.05 o 
   4  16   6       65.74       52.83     47.56 o 
  -4  17   6      184.01      100.87     45.60 o 
  -3  17   6      144.89      170.29     46.25 o 
  -2  17   6      266.86      318.21     56.29 o 
  -1  17   6        1.71        5.47     43.70 o 
   0  17   6       72.97       63.98     41.21 o 
   1  17   6      806.20      695.21     64.38 o 
   2  17   6       27.66       -4.96     64.49 o 
   3  17   6      146.60      175.25     58.08 o 
  -1  18   6      383.66      430.57     59.99 o 
   0  18   6     1128.84     1099.65     77.59 o 
   1  18   6      340.78      355.55     90.09 o 
 -10   1   7     1812.74     1859.57    121.21 o 
  -9   1   7      415.08      483.15     72.36 o 
  -8   1   7     1218.08     1141.07     95.33 o 
  -7   1   7      810.61      952.51     79.25 o 
  -6   1   7     5023.15     4559.88    139.37 o 
  -5   1   7      343.89      558.77     54.89 o 
  -4   1   7     2620.65     2182.00     86.65 o 
  -3   1   7      735.61      713.88     72.11 o 
  -2   1   7      217.96      309.03     36.76 o 
  -1   1   7     3564.47     3458.45    162.12 o 
   0   1   7     2540.76     2990.26     91.31 o 
   1   1   7    17723.93    19397.66    185.40 o 
   2   1   7     2952.10     2811.23     35.16 o 
   3   1   7     6150.31     6237.93    208.95 o 
   4   1   7       74.99      150.70     32.30 o 
   5   1   7     2602.05     2074.46     78.52 o 
   6   1   7        7.87      -13.28     36.95 o 
   7   1   7      336.05      315.13     50.41 o 
   8   1   7     1006.26      981.50    141.46 o 
   9   1   7      463.09      417.36     66.01 o 
  10   1   7     2070.03     2288.40    172.85 o 
 -10   2   7       40.92       69.16     64.20 o 
  -9   2   7        6.86        9.40     57.89 o 
  -8   2   7       16.27       10.81     50.84 o 
  -7   2   7      763.55      593.66     66.11 o 
  -6   2   7     2312.43     2116.69     98.91 o 
  -5   2   7     2926.04     2633.42    125.49 o 
  -4   2   7     7312.47     7228.57    150.69 o 
  -3   2   7     5086.99     5038.44    169.98 o 
  -2   2   7     1656.78     1841.56     78.69 o 
  -1   2   7     4758.12     4895.80    167.45 o 
   0   2   7      138.19       84.30     23.50 o 
   1   2   7      342.80      332.04     23.31 o 
   2   2   7      254.46      236.37     21.22 o 
   3   2   7     1999.67     2091.76     68.42 o 
   4   2   7     1986.23     2035.49     72.60 o 
   5   2   7     1768.81     1802.58     73.71 o 
   6   2   7     1248.75     1061.30     65.67 o 
   7   2   7      911.05      963.52     68.61 o 
   8   2   7      320.42      304.14     55.48 o 
   9   2   7      132.18      113.73     52.78 o 
 -10   3   7     1806.42     1789.38    150.03 o 
  -9   3   7        4.74      -14.06     54.62 o 
  -8   3   7     2848.18     2764.81    127.32 o 
  -7   3   7       72.37       52.82     46.00 o 
  -6   3   7      863.78      917.23     70.29 o 
  -5   3   7       33.38       10.53     37.95 o 
  -4   3   7      473.03      491.89     40.41 o 
  -3   3   7     2235.36     2486.59    188.03 o 
  -2   3   7        2.95        9.45     27.62 o 
  -1   3   7     5252.86     5276.99    101.07 o 
   0   3   7      695.11      621.06     38.81 o 
   1   3   7     1311.55     1446.67     54.75 o 
   2   3   7        7.08       77.19     17.40 o 
   3   3   7      863.65     1074.20     86.36 o 
   4   3   7     1170.22     1167.96     90.65 o 
   5   3   7     2365.62     2272.18     81.49 o 
   6   3   7     1213.98      991.57     63.35 o 
   7   3   7      749.62      823.83     63.38 o 
   8   3   7     1425.14     1455.61    108.66 o 
   9   3   7       14.19       40.70     54.70 o 
 -10   4   7     1242.75     1242.58    112.28 o 
  -9   4   7      126.50      131.42     56.23 o 
  -8   4   7      402.73      440.49     64.86 o 
  -7   4   7       34.99       10.02     46.98 o 
  -6   4   7      919.57      845.34     69.31 o 
  -5   4   7      676.85      538.34     53.93 o 
  -4   4   7     5780.78     5867.16    113.15 o 
  -3   4   7     2131.82     2330.64     89.09 o 
  -2   4   7     5785.31     4847.29    164.82 o 
  -1   4   7     1792.66     1934.26    177.03 o 
   0   4   7       80.06       70.81     22.52 o 
   1   4   7      439.69      303.15     41.33 o 
   2   4   7     1655.12     1790.97     59.33 o 
   3   4   7      970.42      894.09     47.14 o 
   4   4   7     2848.16     2706.98     91.67 o 
   5   4   7     1115.26     1260.77     46.43 o 
   6   4   7     5242.93     4692.74    131.66 o 
   7   4   7     2474.26     2740.86    100.43 o 
   8   4   7     1142.30     1181.64     76.64 o 
   9   4   7     2508.97     2298.70    119.74 o 
 -10   5   7       91.21      132.72     67.78 o 
  -9   5   7      973.25      971.54     88.06 o 
  -8   5   7      586.87      537.92     68.18 o 
  -7   5   7      278.76      233.30     52.51 o 
  -6   5   7       92.52      126.36     41.27 o 
  -5   5   7     1084.69     1037.21     69.09 o 
  -4   5   7     3784.93     3568.92     90.28 o 
  -3   5   7      923.85     1126.54     67.74 o 
  -2   5   7       46.80       24.10     45.25 o 
  -1   5   7     1305.19     1480.39     55.97 o 
   0   5   7       20.33       29.02     14.69 o 
   1   5   7     1486.90     1452.50     95.18 o 
   2   5   7     1348.74     1481.28     43.74 o 
   3   5   7      856.52      938.30     46.50 o 
   4   5   7      460.73      534.85     43.16 o 
   5   5   7      114.27       80.85     24.77 o 
   6   5   7      743.49      743.98     40.32 o 
   7   5   7       28.71       -1.75     42.89 o 
   8   5   7       44.05       42.90     36.80 o 
   9   5   7      859.31      821.38     62.66 o 
 -10   6   7       34.12       11.70     64.94 o 
  -9   6   7       10.31       -2.45     58.07 o 
  -8   6   7      133.52      107.60     52.08 o 
  -7   6   7      568.68      443.05     82.67 o 
  -6   6   7     1302.94     1250.71     78.73 o 
  -5   6   7     1457.71     1379.81     75.76 o 
  -4   6   7      885.74      812.32     49.50 o 
  -3   6   7     6013.26     6244.31    147.30 o 
  -2   6   7     3244.54     2969.31    140.34 o 
  -1   6   7     3844.64     4528.98     81.73 o 
   0   6   7     2732.54     2711.38     63.89 o 
   1   6   7      832.90      902.32     40.48 o 
   2   6   7       24.03       27.26     12.02 o 
   3   6   7        3.70        9.35     22.56 o 
   4   6   7        8.68        7.53     26.45 o 
   5   6   7     5178.39     4920.54     91.02 o 
   6   6   7      902.02      870.65     62.66 o 
   7   6   7     1281.49     1449.05     78.43 o 
   8   6   7     1052.82     1061.82     63.62 o 
   9   6   7      335.04      316.23     49.58 o 
  -9   7   7     1681.84     1732.73    107.19 o 
  -8   7   7      285.59      245.84     57.76 o 
  -7   7   7     2290.45     2795.65    115.77 o 
  -6   7   7       30.15       33.79     39.64 o 
  -5   7   7     4909.30     4944.05    131.30 o 
  -4   7   7     3698.79     3430.22    141.78 o 
  -3   7   7     2567.50     2586.28    111.30 o 
  -2   7   7     2070.89     2021.41     97.53 o 
  -1   7   7        0.13       12.71     15.10 o 
   0   7   7     4346.46     3921.20    117.95 o 
   1   7   7      810.77      814.46     71.49 o 
   2   7   7     4984.52     5731.58    131.02 o 
   3   7   7       57.84       52.14     22.50 o 
   4   7   7       38.40       29.53     20.82 o 
   5   7   7       96.25       76.16     24.73 o 
   6   7   7      564.39      488.49     37.16 o 
   7   7   7     1548.76     1390.08     74.91 o 
   8   7   7      108.19      123.07     37.87 o 
   9   7   7      544.27      491.29     78.95 o 
  -9   8   7      133.05      178.06     85.44 o 
  -8   8   7       79.94       62.85     98.41 o 
  -7   8   7      567.07      537.58     63.44 o 
  -6   8   7     1363.72     1377.93    114.59 o 
  -5   8   7     2324.58     2415.17    141.95 o 
  -4   8   7      190.44      168.14     33.19 o 
  -3   8   7      140.76      253.75     33.20 o 
  -2   8   7     2704.95     2322.62    131.77 o 
  -1   8   7       49.31       64.97     55.12 o 
   0   8   7       11.25       74.20     55.64 o 
   1   8   7       63.43       41.15     15.00 o 
   2   8   7     1329.89     1442.70     60.49 o 
   3   8   7       60.00      101.09     22.98 o 
   4   8   7      489.26      441.12     31.32 o 
   5   8   7      664.62      685.47     39.85 o 
   6   8   7     2335.65     1920.55     63.67 o 
   7   8   7      150.73      194.10     84.85 o 
   8   8   7       93.17       58.60     53.36 o 
  -9   9   7     2425.93     2111.73    200.32 o 
  -8   9   7      317.99      245.65     94.79 o 
  -7   9   7     4828.44     4589.42    245.03 o 
  -6   9   7      462.25      399.41     50.26 o 
  -5   9   7     1348.87     1398.36     73.04 o 
  -4   9   7       37.77       80.25     30.56 o 
  -3   9   7       13.43       15.96     24.55 o 
  -2   9   7      378.76      354.84     48.71 o 
  -1   9   7        1.70       10.36     49.40 o 
   0   9   7     2923.53     2695.95    133.24 o 
   1   9   7      355.58      398.53     37.44 o 
   2   9   7     7188.09     7327.80    262.92 o 
   3   9   7      220.66      221.90     57.38 o 
   4   9   7     4695.85     4136.82    114.83 o 
   5   9   7       59.92       98.97     38.79 o 
   6   9   7      923.34      929.11    112.45 o 
   7   9   7      135.48      136.27     46.85 o 
   8   9   7      115.66       83.54     51.77 o 
  -8  10   7        1.76      -16.15     86.06 o 
  -7  10   7       72.36       47.03     84.78 o 
  -6  10   7       59.29       41.30     83.55 o 
  -5  10   7      235.16      114.80     72.17 o 
  -4  10   7     1943.00     1864.77     65.65 o 
  -3  10   7      196.26      180.47     30.25 o 
  -2  10   7      814.26      824.14     64.57 o 
  -1  10   7      333.58      533.15     80.07 o 
   0  10   7      188.86      162.52     55.46 o 
   1  10   7      785.06      881.60     54.15 o 
   2  10   7      605.69      664.58     54.83 o 
   3  10   7        0.18       -3.39     56.13 o 
   4  10   7      643.88      607.37     96.02 o 
   5  10   7       85.95       60.12     40.24 o 
   6  10   7        2.28        0.61     42.03 o 
   7  10   7      101.12       68.68     44.00 o 
   8  10   7       12.15       40.15     55.32 o 
  -8  11   7      830.88      714.89    128.32 o 
  -7  11   7     2612.51     2655.87    198.96 o 
  -6  11   7        4.95       24.25     92.26 o 
  -5  11   7     3047.86     3125.50    191.28 o 
  -4  11   7       65.54       39.07     47.96 o 
  -3  11   7      784.81      719.02    127.62 o 
  -2  11   7     1452.20     1414.72    131.50 o 
  -1  11   7        7.45       19.33     63.17 o 
   0  11   7     2780.26     2460.49    154.11 o 
   1  11   7      114.38      146.89     30.72 o 
   2  11   7     2629.20     2548.50     80.75 o 
   3  11   7        3.59      -26.68     58.75 o 
   4  11   7     2926.99     2969.70    119.41 o 
   5  11   7      218.31      239.46     53.89 o 
   6  11   7      806.64      613.68    106.61 o 
   7  11   7      447.98      349.67     58.09 o 
  -7  12   7        5.45      -17.53    104.47 o 
  -6  12   7      204.50      247.64     87.66 o 
  -5  12   7     1742.59     1632.98    141.89 o 
  -4  12   7      357.63      388.80     68.45 o 
  -3  12   7     2061.31     1776.26     96.88 o 
  -2  12   7      798.09      905.89     87.59 o 
  -1  12   7     1802.90     1842.99     87.17 o 
   0  12   7      896.47      816.58     62.68 o 
   1  12   7      192.61      210.26     35.64 o 
   2  12   7        1.12       23.21     62.89 o 
   3  12   7     2565.59     2444.65    141.80 o 
   4  12   7      484.36      437.60     53.14 o 
   5  12   7     2452.73     2456.10    102.55 o 
   6  12   7      942.05      852.83     70.83 o 
   7  12   7     1877.99     1686.17    103.77 o 
  -7  13   7       73.11      150.83     94.99 o 
  -6  13   7      150.32      147.83     88.84 o 
  -5  13   7       14.91       22.38     79.95 o 
  -4  13   7        2.92       -4.19     53.58 o 
  -3  13   7       20.93        0.15     52.11 o 
  -2  13   7     2623.36     2894.50    301.35 o 
  -1  13   7       29.90       14.73     30.50 o 
   0  13   7     1743.87     1539.90    283.75 o 
   1  13   7      165.98      185.63     37.62 o 
   2  13   7     1009.06      902.76     98.53 o 
   3  13   7      192.25      187.16     65.69 o 
   4  13   7       82.45      121.84     49.06 o 
   5  13   7      367.19      387.73     60.06 o 
   6  13   7       93.83       21.29     54.29 o 
  -6  14   7      396.53      327.95     98.89 o 
  -5  14   7      247.48      323.24     96.82 o 
  -4  14   7     1647.88     1431.95    100.85 o 
  -3  14   7      843.63      854.81     81.91 o 
  -2  14   7     4485.47     4784.89    570.33 o 
  -1  14   7      485.48      476.01     44.71 o 
   0  14   7      826.75      970.44     54.10 o 
   1  14   7      285.73      279.21     44.03 o 
   2  14   7      158.17      111.12     73.16 o 
   3  14   7       62.96      125.48     77.05 o 
   4  14   7     1251.41      959.73    172.36 o 
   5  14   7     1124.08     1111.60     81.94 o 
  -5  15   7      128.21       65.65     88.09 o 
  -4  15   7     1316.10     1315.25     98.46 o 
  -3  15   7      142.15      218.16     59.26 o 
  -2  15   7      720.85      832.06     58.15 o 
  -1  15   7      245.65      256.64     47.31 o 
   0  15   7     1090.50      966.03     54.73 o 
   1  15   7      250.97      279.61     72.49 o 
   2  15   7        6.63       26.43     63.96 o 
   3  15   7      633.16      596.20     95.08 o 
   4  15   7      319.89      264.03     59.88 o 
  -4  16   7      116.68        4.82     59.56 o 
  -3  16   7     1161.18      995.56     65.90 o 
  -2  16   7      255.58      300.27     46.92 o 
  -1  16   7      306.05      308.52     43.46 o 
   0  16   7      738.91      704.64     50.72 o 
   1  16   7       64.72       60.60     73.77 o 
   2  16   7      250.29      137.70     77.37 o 
   3  16   7      547.57      398.97     81.88 o 
  -2  17   7      191.91      146.70     49.92 o 
  -1  17   7     1297.25     1156.72     77.83 o 
   0  17   7       29.83       12.31     44.24 o 
   1  17   7     1104.59     1186.82    120.13 o 
 -10   0   8       47.16       55.55    104.48 o 
  -9   0   8     2927.98     2977.63    207.47 o 
  -8   0   8     2222.84     2105.87    170.08 o 
  -7   0   8     4545.21     4575.92    219.99 o 
  -6   0   8       58.15       83.02     65.74 o 
  -5   0   8     5166.56     4185.55    187.69 o 
  -4   0   8      186.84       77.92     56.90 o 
  -3   0   8     4207.46     4177.55    156.47 o 
  -2   0   8      691.02      676.58     72.41 o 
  -1   0   8     2982.56     2955.86    120.29 o 
   0   0   8     3780.08     4593.75    142.56 o 
   1   0   8        0.18        7.31     42.46 o 
   2   0   8     4104.73     4152.34    198.24 o 
   3   0   8       40.23       27.62     39.24 o 
   4   0   8     8624.47     8255.57    203.87 o 
   5   0   8     1633.01     1562.66    101.69 o 
   6   0   8    10924.56    10706.05    259.81 o 
   7   0   8       59.89        0.17     65.90 o 
   8   0   8      378.02      333.68     78.69 o 
   9   0   8      523.41      508.12     94.68 o 
 -10   1   8       32.39       52.73     57.21 o 
  -9   1   8     2256.41     2334.19    130.93 o 
  -8   1   8      326.56      260.27     64.09 o 
  -7   1   8      465.03      407.40     64.44 o 
  -6   1   8     2138.20     2280.06    108.33 o 
  -5   1   8      379.44      441.60     70.35 o 
  -4   1   8      171.40      182.05     44.52 o 
  -3   1   8      353.22      396.46     56.70 o 
  -2   1   8      343.91      394.98     42.79 o 
  -1   1   8      345.56      266.52     35.26 o 
   0   1   8      382.76      467.76     39.91 o 
   1   1   8      514.00      488.86     35.88 o 
   2   1   8     5584.53     5382.25     52.74 o 
   3   1   8      949.86      864.85     50.79 o 
   4   1   8       22.44       24.88     31.82 o 
   5   1   8     1289.86     1344.15     68.91 o 
   6   1   8     1671.86     1612.83     78.72 o 
   7   1   8       72.33       69.72     41.53 o 
   8   1   8      899.14      779.31     72.02 o 
   9   1   8       92.86       71.59     53.01 o 
 -10   2   8       65.83       -5.07     66.36 o 
  -9   2   8       78.27      124.16     66.23 o 
  -8   2   8        7.37       -4.35     53.60 o 
  -7   2   8      356.98      325.26     61.84 o 
  -6   2   8     2006.39     2006.56    121.26 o 
  -5   2   8     3403.71     2885.65    113.14 o 
  -4   2   8       15.57       23.33     32.83 o 
  -3   2   8     7953.04     8382.45    230.23 o 
  -2   2   8      653.22      611.81     48.25 o 
  -1   2   8     8367.75     8278.42    136.06 o 
   0   2   8     4511.76     4641.96    100.34 o 
   1   2   8      512.03      582.88     42.97 o 
   2   2   8     5751.71     6538.90    265.52 o 
   3   2   8     1068.04     1076.93     85.25 o 
   4   2   8       31.01       41.42     31.62 o 
   5   2   8     2288.57     2481.66     88.42 o 
   6   2   8     1997.67     1957.64     85.95 o 
   7   2   8       34.64       45.29     44.12 o 
   8   2   8      952.81     1038.79     92.09 o 
   9   2   8      439.47      380.23     65.35 o 
 -10   3   8     2281.32     2089.78    131.99 o 
  -9   3   8     1712.53     1677.35    113.65 o 
  -8   3   8     1367.17     1116.66     98.35 o 
  -7   3   8     4242.20     4467.79    154.89 o 
  -6   3   8      666.46      673.73    109.14 o 
  -5   3   8      485.43      429.62     54.54 o 
  -4   3   8     1242.74     1140.43     57.77 o 
  -3   3   8     2115.64     1972.65    124.74 o 
  -2   3   8     5645.22     6367.37    126.93 o 
  -1   3   8     3675.80     3983.24     96.72 o 
   0   3   8     3738.99     3742.36     89.31 o 
   1   3   8    10043.86    11144.08    493.75 o 
   2   3   8      546.83      744.55     64.36 o 
   3   3   8     4211.19     3933.57    123.26 o 
   4   3   8      830.95      906.35     55.39 o 
   5   3   8      804.80      797.17     55.92 o 
   6   3   8      404.95      311.36     51.48 o 
   7   3   8     1333.18     1356.51     91.71 o 
   8   3   8        9.03      -12.49     49.42 o 
   9   3   8     2580.20     2494.41    112.83 o 
 -10   4   8      198.30      247.71     74.37 o 
  -9   4   8      688.38      731.37    154.30 o 
  -8   4   8      656.19      701.84     78.94 o 
  -7   4   8     2290.55     2012.02    160.93 o 
  -6   4   8      816.53      827.58     73.09 o 
  -5   4   8     1884.80     1828.16     92.30 o 
  -4   4   8      993.49     1006.01     57.05 o 
  -3   4   8     1012.82     1191.10    106.35 o 
  -2   4   8      408.80      413.08     66.86 o 
  -1   4   8       66.65       61.84     38.00 o 
   0   4   8      742.04      760.81     45.87 o 
   1   4   8       31.91       32.78     28.36 o 
   2   4   8     2304.16     2903.66    153.28 o 
   3   4   8      494.79      525.75     43.11 o 
   4   4   8     1638.84     1738.70     69.95 o 
   5   4   8      563.43      631.14     62.25 o 
   6   4   8     1413.10     1520.44     77.94 o 
   7   4   8      474.07      541.25     73.20 o 
   8   4   8        2.90       -5.64     51.56 o 
   9   4   8       88.16       78.09     49.91 o 
  -9   5   8     1813.13     2043.98    124.82 o 
  -8   5   8      358.02      282.97     61.74 o 
  -7   5   8      456.30      348.81     59.15 o 
  -6   5   8      114.53      151.85     50.10 o 
  -5   5   8      813.91      892.94     67.75 o 
  -4   5   8       27.81       66.86     32.96 o 
  -3   5   8     5194.51     4888.53    162.73 o 
  -2   5   8     4334.56     4811.27    181.59 o 
  -1   5   8     1652.71     1332.11     59.73 o 
   0   5   8     7472.67     8270.26    127.49 o 
   1   5   8      688.42      655.55     68.42 o 
   2   5   8     5796.76     5647.09    186.21 o 
   3   5   8       14.17       34.88     25.86 o 
   4   5   8        4.62        2.99     30.17 o 
   5   5   8        0.73       51.55     33.75 o 
   6   5   8      431.62      555.67     62.96 o 
   7   5   8       11.76       36.86     42.19 o 
   8   5   8     1666.24     1443.61     85.92 o 
  -9   6   8        1.62       26.93     62.38 o 
  -8   6   8       13.23       50.83     55.76 o 
  -7   6   8       62.54       27.47     51.11 o 
  -6   6   8      160.46      186.72     47.09 o 
  -5   6   8      365.83      312.01     49.09 o 
  -4   6   8      369.77      279.68     38.05 o 
  -3   6   8       54.69       55.08     36.93 o 
  -2   6   8     6490.56     5983.07    206.05 o 
  -1   6   8       21.88       33.98     61.48 o 
   0   6   8     2462.60     2638.57     73.70 o 
   1   6   8      976.87     1119.87     49.20 o 
   2   6   8      112.05      143.48     28.28 o 
   3   6   8     4245.78     4500.40    306.04 o 
   4   6   8       49.83       53.19     27.95 o 
   5   6   8     3052.99     2742.84    152.57 o 
   6   6   8      114.19      142.45     63.05 o 
   7   6   8      979.34     1006.50     69.13 o 
   8   6   8       72.16       92.22     48.20 o 
  -9   7   8      226.10      128.72     93.63 o 
  -8   7   8      293.62      203.87     58.34 o 
  -7   7   8       28.67       13.94     48.37 o 
  -6   7   8      174.71      131.39     49.25 o 
  -5   7   8        8.93       -5.38     37.86 o 
  -4   7   8      205.72      196.87     36.68 o 
  -3   7   8      109.40        8.98     43.72 o 
  -2   7   8     2294.36     2523.92    144.55 o 
  -1   7   8     1853.16     1898.00    123.32 o 
   0   7   8      114.65      109.10     26.15 o 
   1   7   8     1640.88     1744.55     57.02 o 
   2   7   8      610.04      601.66     45.27 o 
   3   7   8       11.32       15.40     25.45 o 
   4   7   8        0.20        8.58     28.19 o 
   5   7   8      784.58      791.17     89.64 o 
   6   7   8     1969.85     1990.52     89.88 o 
   7   7   8     1869.82     1667.34    137.62 o 
   8   7   8      188.81       87.07     76.58 o 
  -9   8   8      158.08       21.32    115.74 o 
  -8   8   8     1961.88     2282.05    193.74 o 
  -7   8   8      400.63      415.66    110.21 o 
  -6   8   8     4376.29     4752.04    179.92 o 
  -5   8   8       13.58        4.31     36.64 o 
  -4   8   8      613.77      618.36     61.12 o 
  -3   8   8      201.76      221.13     34.53 o 
  -2   8   8      697.58      510.47     87.62 o 
  -1   8   8       84.16      168.32     64.58 o 
   0   8   8       37.91       63.51     49.18 o 
   1   8   8      566.36      687.62     29.13 o 
   2   8   8       34.14       68.93     50.24 o 
   3   8   8     5267.00     5214.83    188.99 o 
   4   8   8        5.91       24.32     57.47 o 
   5   8   8     6507.67     5766.12    210.37 o 
   6   8   8      247.88      160.57     72.73 o 
   7   8   8     1401.08     1490.90    137.76 o 
   8   8   8      354.34      328.09     98.69 o 
  -8   9   8        7.92        2.98    110.44 o 
  -7   9   8        4.29      -14.71     95.28 o 
  -6   9   8       53.48       25.30     90.93 o 
  -5   9   8       43.49       -1.50     35.17 o 
  -4   9   8     3123.36     3015.80     89.79 o 
  -3   9   8      145.51      106.36     31.06 o 
  -2   9   8      267.41      260.32     52.41 o 
  -1   9   8       10.58       12.49     52.85 o 
   0   9   8      820.13      839.09     90.56 o 
   1   9   8      115.68      104.16     28.52 o 
   2   9   8     1506.07     1631.07    112.62 o 
   3   9   8      184.98      121.70     53.81 o 
   4   9   8     1738.60     1610.37    122.69 o 
   5   9   8      175.85      162.85     73.22 o 
   6   9   8       76.11      116.47     79.21 o 
   7   9   8      111.58      120.08     70.78 o 
  -8  10   8      324.81      301.94    118.86 o 
  -7  10   8      582.82      643.13    125.34 o 
  -6  10   8     2302.25     2351.83    181.03 o 
  -5  10   8      207.73      230.91     68.01 o 
  -4  10   8     4342.64     4115.69    148.64 o 
  -3  10   8       84.94       38.01     31.08 o 
  -2  10   8     2070.88     2092.47     97.46 o 
  -1  10   8     1383.76     1486.26    118.98 o 
   0  10   8       22.22       23.19     61.94 o 
   1  10   8     2606.82     2520.53    110.86 o 
   2  10   8        0.72       66.70     56.39 o 
   3  10   8     1085.71     1130.63    105.60 o 
   4  10   8      189.52      237.84     70.10 o 
   5  10   8      368.70      341.22     77.82 o 
   6  10   8      396.62      539.16     88.11 o 
   7  10   8      158.71       46.44     87.07 o 
  -7  11   8      462.48      486.70    119.59 o 
  -6  11   8     1032.70      952.86    126.03 o 
  -5  11   8      529.74      443.15     73.72 o 
  -4  11   8        0.04        3.79     58.39 o 
  -3  11   8     2171.28     2382.97    134.21 o 
  -2  11   8      234.99      168.77     52.69 o 
  -1  11   8      989.20     1096.62    109.08 o 
   0  11   8     1753.02     1786.72     74.83 o 
   1  11   8      411.68      410.25     87.61 o 
   2  11   8      677.99      661.48     89.93 o 
   3  11   8       26.78       28.19     71.64 o 
   4  11   8       39.92       67.99     68.52 o 
   5  11   8        3.31        2.92     74.81 o 
   6  11   8      156.17      117.57     49.24 o 
  -7  12   8       15.54       24.70     84.25 o 
  -6  12   8     2906.79     2649.65    200.68 o 
  -5  12   8        9.33      -14.19     64.09 o 
  -4  12   8     2161.60     2014.57    207.58 o 
  -3  12   8      430.61      339.15     60.06 o 
  -2  12   8      299.35      312.09     70.23 o 
  -1  12   8       79.37       81.08     42.85 o 
   0  12   8       83.56       96.29     33.36 o 
   1  12   8     1100.85     1302.08    118.84 o 
   2  12   8       10.53       31.22     70.36 o 
   3  12   8     1974.17     2056.51    140.25 o 
   4  12   8       12.31       51.17     75.31 o 
   5  12   8     2280.43     2204.06    145.40 o 
   6  12   8       20.67       12.53     45.14 o 
  -6  13   8       77.24       56.49     89.17 o 
  -5  13   8      217.95      172.60     82.54 o 
  -4  13   8      245.25      208.53     61.96 o 
  -3  13   8       15.98       14.24     53.74 o 
  -2  13   8      794.64      841.67     77.94 o 
  -1  13   8     3674.63     3376.76    143.97 o 
   0  13   8      633.10      620.42     57.19 o 
   1  13   8     5639.81     5885.23    221.51 o 
   2  13   8     1289.52     1283.44    120.28 o 
   3  13   8     1947.64     2277.56    148.72 o 
   4  13   8      128.14      145.20     76.58 o 
   5  13   8      198.33      249.45     87.48 o 
  -5  14   8       12.51      -14.71     86.85 o 
  -4  14   8      483.22      446.15     72.66 o 
  -3  14   8      595.93      817.65     80.64 o 
  -2  14   8      332.57      394.96     64.20 o 
  -1  14   8     1919.82     1827.35    126.92 o 
   0  14   8      661.53      735.86     70.42 o 
   1  14   8      631.77      728.93     94.99 o 
   2  14   8        2.40      -23.65     75.09 o 
   3  14   8        9.20       18.01     74.75 o 
   4  14   8      249.05      257.01     85.82 o 
  -4  15   8      379.69      384.19    118.45 o 
  -3  15   8      594.01      542.11     75.86 o 
  -2  15   8       68.15       74.10     41.71 o 
  -1  15   8      497.00      472.74     47.93 o 
   0  15   8     1159.51      928.59     97.47 o 
   1  15   8      239.17      342.43     90.63 o 
   2  15   8     1524.52     1354.82    131.32 o 
   3  15   8       45.66       13.29     79.90 o 
  -2  16   8      138.54       43.09     39.89 o 
  -1  16   8      243.80      222.45     41.25 o 
   0  16   8      782.05      547.48     66.30 o 
   1  16   8       81.12      125.56     79.77 o 
  -9   1   9      834.05     1040.16    152.52 o 
  -8   1   9      143.12       78.31     61.96 o 
  -7   1   9      668.15      771.72    110.02 o 
  -6   1   9     1317.10     1267.56     87.75 o 
  -5   1   9       87.39       61.45     51.09 o 
  -4   1   9     1914.20     1673.92     89.76 o 
  -3   1   9       92.12       88.67     41.32 o 
  -2   1   9     9249.67     8529.56    157.72 o 
  -1   1   9        3.82       21.48     34.92 o 
   0   1   9     4440.26     4400.48    106.37 o 
   1   1   9        2.25        0.97     30.22 o 
   2   1   9     1477.45     1606.35     68.45 o 
   3   1   9      136.05      101.96     36.00 o 
   4   1   9        0.97       16.64     34.50 o 
   5   1   9     1788.12     1774.06     80.26 o 
   6   1   9      443.56      448.95     53.03 o 
   7   1   9     3167.88     3329.79    115.85 o 
   8   1   9       74.59       85.14     52.39 o 
  -9   2   9      298.05      224.82     67.77 o 
  -8   2   9      179.39      251.67     69.88 o 
  -7   2   9     2084.39     1957.90    113.89 o 
  -6   2   9     3188.48     2920.64    127.17 o 
  -5   2   9     2773.67     3015.48    155.46 o 
  -4   2   9        3.67       14.46     32.90 o 
  -3   2   9      963.93     1121.78    100.75 o 
  -2   2   9       50.17       56.90     39.02 o 
  -1   2   9      179.63      242.00     38.95 o 
   0   2   9      343.81      357.63     42.28 o 
   1   2   9     2836.62     3242.73    107.70 o 
   2   2   9     1368.41     1582.73     69.10 o 
   3   2   9     1587.34     1644.09    157.61 o 
   4   2   9        7.09       19.88     36.47 o 
   5   2   9     4727.88     4445.37    117.16 o 
   6   2   9      900.36     1048.83     70.26 o 
   7   2   9      401.45      387.22     56.93 o 
   8   2   9        2.73      -14.33     54.70 o 
  -9   3   9      675.00      689.08     88.99 o 
  -8   3   9      440.82      544.92     83.14 o 
  -7   3   9      165.69      174.61     85.20 o 
  -6   3   9     1486.49     1314.37    111.78 o 
  -5   3   9       83.14       84.00     44.22 o 
  -4   3   9      209.78      260.61     43.31 o 
  -3   3   9      424.74      445.22     84.70 o 
  -2   3   9     4189.19     4084.70    111.14 o 
  -1   3   9      191.79      202.09     39.76 o 
   0   3   9     1444.73     1517.49    100.79 o 
   1   3   9        1.63      -11.37     29.39 o 
   2   3   9     1176.62     1167.71     60.49 o 
   3   3   9     3206.38     2990.22    110.69 o 
   4   3   9       47.85       42.67     34.34 o 
   5   3   9     4207.60     4108.54    123.49 o 
   6   3   9      365.64      200.13     49.23 o 
   7   3   9      961.27     1116.89     99.42 o 
   8   3   9       82.35       84.03     50.45 o 
  -9   4   9      950.95      836.46     93.47 o 
  -8   4   9     1203.69     1355.88    106.42 o 
  -7   4   9     1689.90     1500.30    128.92 o 
  -6   4   9     2985.66     3094.46    130.28 o 
  -5   4   9     2816.07     3024.48    167.72 o 
  -4   4   9      795.46      805.83     57.57 o 
  -3   4   9      567.01      463.73     90.57 o 
  -2   4   9      392.31      350.14     58.67 o 
  -1   4   9     1741.39     1635.85     70.50 o 
   0   4   9      108.01       92.48     34.52 o 
   1   4   9     4343.60     4799.85    107.22 o 
   2   4   9     5053.32     5241.58    160.55 o 
   3   4   9      531.43      614.06     55.62 o 
   4   4   9      615.42      778.58     54.99 o 
   5   4   9     1233.81     1257.77    163.28 o 
   6   4   9     1156.66     1142.61    168.47 o 
   7   4   9        1.07       23.28     43.58 o 
   8   4   9      168.41      190.46     53.20 o 
  -9   5   9      469.03      401.47     77.36 o 
  -8   5   9      345.68      296.45     68.88 o 
  -7   5   9      273.88      238.03     59.60 o 
  -6   5   9      821.87      813.17     76.55 o 
  -5   5   9      983.02      980.21    125.07 o 
  -4   5   9     1436.74     1561.86     98.29 o 
  -3   5   9     2512.01     2571.59    157.46 o 
  -2   5   9     1247.01     1327.41    110.70 o 
  -1   5   9     3428.60     3383.68     95.32 o 
   0   5   9      605.00      680.29     86.83 o 
   1   5   9      719.49      738.83     52.26 o 
   2   5   9        5.46       14.04     28.17 o 
   3   5   9       10.37       22.38     31.60 o 
   4   5   9     1397.65     1559.22    113.07 o 
   5   5   9       77.82      128.72     38.42 o 
   6   5   9     1032.59     1157.03     70.90 o 
   7   5   9       40.06       64.48     41.00 o 
   8   5   9      575.92      547.29     64.64 o 
  -8   6   9      577.45      588.33     80.75 o 
  -7   6   9     2381.43     2726.13    317.11 o 
  -6   6   9     2733.11     2348.82    275.13 o 
  -5   6   9     1107.48     1235.33    108.78 o 
  -4   6   9     1939.44     1813.81    123.28 o 
  -3   6   9       41.78       49.77     38.08 o 
  -2   6   9      187.49      271.74     79.98 o 
  -1   6   9        3.16       25.27     56.49 o 
   0   6   9     1332.57     1201.51     58.17 o 
   1   6   9     3069.27     3217.62     85.82 o 
   2   6   9     1797.91     1781.75     96.44 o 
   3   6   9     2848.35     2943.25     84.44 o 
   4   6   9      639.40      778.07    121.73 o 
   5   6   9     1533.71     1272.85     66.30 o 
   6   6   9      816.31     1032.54     67.31 o 
   7   6   9      119.60       82.31     69.59 o 
  -8   7   9      343.22      426.54    106.50 o 
  -7   7   9      185.61      187.37     55.66 o 
  -6   7   9      126.25      121.17     52.05 o 
  -5   7   9     2479.14     2323.24    155.88 o 
  -4   7   9        9.45       34.49     35.21 o 
  -3   7   9     1906.03     1996.94    102.03 o 
  -2   7   9      266.83      307.52     78.56 o 
  -1   7   9     1994.97     1889.28    126.04 o 
   0   7   9      132.19      158.97     37.81 o 
   1   7   9     2938.86     3108.66     81.97 o 
   2   7   9      466.09      485.64     39.98 o 
   3   7   9      420.46      350.79     73.12 o 
   4   7   9     1205.99     1062.34    108.02 o 
   5   7   9       13.54       13.22     62.70 o 
   6   7   9     1411.25     1616.30    131.96 o 
   7   7   9      783.99      657.42    101.58 o 
  -8   8   9        3.06      -13.34    109.44 o 
  -7   8   9      112.59      181.53    104.59 o 
  -6   8   9      278.92      234.34     55.31 o 
  -5   8   9       79.73      116.54     43.66 o 
  -4   8   9     1328.39     1328.73     69.11 o 
  -3   8   9       53.55       63.22     52.90 o 
  -2   8   9       65.56       60.37     68.70 o 
  -1   8   9      260.18      168.35     60.83 o 
   0   8   9      118.26      166.91     59.76 o 
   1   8   9      266.18      254.78     70.14 o 
   2   8   9     1325.43     1282.36    109.81 o 
   3   8   9      139.78      189.81     64.89 o 
   4   8   9     1309.64     1457.28    122.38 o 
   5   8   9       69.29       78.28     62.94 o 
   6   8   9      297.83      254.12     82.33 o 
   7   8   9        7.08      -17.47     80.90 o 
  -7   9   9       83.10       43.34    103.39 o 
  -6   9   9      577.24      583.03    124.91 o 
  -5   9   9      907.76      884.68     90.94 o 
  -4   9   9       47.39       28.91     35.56 o 
  -3   9   9     4007.44     4227.96    141.32 o 
  -2   9   9      595.25      599.31    100.95 o 
  -1   9   9     3298.80     3463.40    172.75 o 
   0   9   9      119.35      191.18     71.72 o 
   1   9   9     1867.69     1885.76    129.92 o 
   2   9   9      100.86       65.35     69.87 o 
   3   9   9      193.05      177.81     66.19 o 
   4   9   9     1444.04     1178.29    116.57 o 
   5   9   9       32.92      103.95     64.37 o 
   6   9   9     2099.06     1884.37    139.87 o 
  -7  10   9      372.87      133.02     98.35 o 
  -6  10   9      365.48      277.35    101.82 o 
  -5  10   9      589.53      608.29    101.18 o 
  -4  10   9        7.39       -0.69     61.42 o 
  -3  10   9      224.61      257.06     61.82 o 
  -2  10   9      249.94      183.53     58.31 o 
  -1  10   9       12.20       17.11     76.10 o 
   0  10   9      263.44      279.11     71.11 o 
   1  10   9       47.92       99.64     72.98 o 
   2  10   9       68.67      156.23     75.15 o 
   3  10   9       34.52        8.32     61.71 o 
   4  10   9      396.97      241.63     73.99 o 
   5  10   9      141.13      213.47     84.19 o 
   6  10   9      832.09      809.51    111.59 o 
  -6  11   9       13.87        5.98     84.23 o 
  -5  11   9      346.60      339.15     70.18 o 
  -4  11   9      389.55      343.31     69.58 o 
  -3  11   9      903.84      888.89     84.78 o 
  -2  11   9      801.72      635.89     70.39 o 
  -1  11   9     1649.42     1655.05    138.52 o 
   0  11   9      247.69      361.58     92.74 o 
   1  11   9     1966.74     2252.79    149.66 o 
   2  11   9      171.47      240.34     84.10 o 
   3  11   9      464.63      586.45     89.83 o 
   4  11   9      919.66      897.61    108.35 o 
   5  11   9       56.94      128.56     84.22 o 
  -6  12   9     1173.33     1089.29    144.75 o 
  -5  12   9      842.45      755.36     94.08 o 
  -4  12   9       33.51       58.94     64.29 o 
  -3  12   9     1322.97     1551.01    240.13 o 
  -2  12   9       25.71       46.78     54.88 o 
  -1  12   9       33.17       33.37     76.89 o 
   0  12   9      229.17      303.36     98.09 o 
   1  12   9      742.12      844.47    108.72 o 
   2  12   9      558.77      576.81    104.05 o 
   3  12   9     1466.16     1616.27    136.05 o 
   4  12   9      232.20      152.23     86.40 o 
   5  12   9     1165.00      947.36    110.65 o 
  -5  13   9     1211.21     1054.73    105.91 o 
  -4  13   9      357.33      291.05     69.25 o 
  -3  13   9     1403.66     1729.32    112.53 o 
  -2  13   9       25.57       58.06     53.37 o 
  -1  13   9      351.54      546.75    127.41 o 
   0  13   9      281.37      344.51     96.95 o 
   1  13   9      187.09      311.81     94.41 o 
   2  13   9      125.63      155.15     80.67 o 
   3  13   9        8.02      -21.82     81.31 o 
   4  13   9       24.33      -41.77     78.98 o 
  -4  14   9     1075.41     1148.36    104.21 o 
  -3  14   9       44.83       37.69     60.50 o 
  -2  14   9       71.93       65.35     57.44 o 
  -1  14   9      196.85      136.23     57.23 o 
   0  14   9      558.10      556.74    111.56 o 
   1  14   9      970.44      771.61    114.93 o 
   2  14   9     1019.62     1114.62    121.68 o 
   3  14   9      845.28      817.20    108.21 o 
  -2  15   9      113.05      170.57     62.73 o 
  -1  15   9        1.70       17.57     52.69 o 
   0  15   9      217.85      239.23     61.41 o 
  -8   0  10      768.78      912.58    138.67 o 
  -7   0  10      510.25      349.76    106.30 o 
  -6   0  10      316.61      514.60    107.57 o 
  -5   0  10       68.15       90.12     64.54 o 
  -4   0  10      704.53      664.49     97.43 o 
  -3   0  10     2464.63     2206.73    138.15 o 
  -2   0  10      890.80      959.45     99.08 o 
  -1   0  10    12051.01    11739.85    264.32 o 
   0   0  10       37.43        5.11     54.41 o 
   1   0  10    10723.83    10431.23    238.89 o 
   2   0  10       74.24      101.31     53.56 o 
   3   0  10      281.51      378.31     66.93 o 
   4   0  10     1434.76     1456.27    102.98 o 
   5   0  10      123.47      129.97     62.57 o 
   6   0  10       28.76        4.71     68.30 o 
   7   0  10      114.54       70.60     72.56 o 
  -8   1  10        6.02       -5.35     65.93 o 
  -7   1  10      498.14      323.40     71.95 o 
  -6   1  10        4.88        0.75     61.24 o 
  -5   1  10      176.47      180.89     50.55 o 
  -4   1  10     1200.68     1246.64     86.59 o 
  -3   1  10     2375.46     2328.35     99.69 o 
  -2   1  10      415.53      359.63     52.37 o 
  -1   1  10     1069.61     1326.92     71.55 o 
   0   1  10      496.59      580.36     77.08 o 
   1   1  10        0.32        7.41     34.37 o 
   2   1  10      655.86      684.87     54.97 o 
   3   1  10     1021.85     1084.11     81.08 o 
   4   1  10     1246.89     1138.90     88.94 o 
   5   1  10      825.44      681.22     93.22 o 
   6   1  10      259.31      279.50     53.56 o 
   7   1  10       28.93       39.59     47.69 o 
  -8   2  10     2188.41     2169.92    136.35 o 
  -7   2  10       21.19       20.94     65.74 o 
  -6   2  10     5231.96     5241.75    175.41 o 
  -5   2  10     1134.05     1138.81     87.55 o 
  -4   2  10     1804.15     1746.38     79.18 o 
  -3   2  10      935.95     1002.51    107.88 o 
  -2   2  10        0.05       35.88     41.76 o 
  -1   2  10      149.80      169.33     42.54 o 
   0   2  10      218.01      263.02     43.27 o 
   1   2  10     1103.44     1376.08     68.30 o 
   2   2  10     1393.46     1483.13     70.97 o 
   3   2  10     1928.55     1822.58     80.27 o 
   4   2  10      471.90      562.17     66.18 o 
   5   2  10     2750.36     2827.05    100.63 o 
   6   2  10      660.48      790.72     66.46 o 
   7   2  10        4.83       29.80     46.97 o 
  -8   3  10      918.72      906.83     98.98 o 
  -7   3  10      701.79      712.68     88.41 o 
  -6   3  10      652.75      670.86    170.14 o 
  -5   3  10      623.37      535.74     69.00 o 
  -4   3  10       85.92       94.42     43.14 o 
  -3   3  10     1018.26     1038.30    106.83 o 
  -2   3  10     3991.59     4045.16    118.58 o 
  -1   3  10     1119.10     1092.24    119.68 o 
   0   3  10      220.92      230.72     42.73 o 
   1   3  10      703.23      735.18     63.13 o 
   2   3  10      567.27      646.78     51.77 o 
   3   3  10        4.62        6.87     36.64 o 
   4   3  10      178.36       92.88     39.19 o 
   5   3  10     2983.38     2821.29     98.30 o 
   6   3  10     1213.06     1356.63     98.35 o 
   7   3  10     1143.41      950.22     76.29 o 
  -8   4  10       11.18       14.22     61.23 o 
  -7   4  10      216.57      295.54     70.55 o 
  -6   4  10      232.98      262.73     64.51 o 
  -5   4  10        2.38      -17.05     51.41 o 
  -4   4  10     1077.87     1144.71     73.69 o 
  -3   4  10      918.49      976.17    107.37 o 
  -2   4  10      343.22      345.69     51.12 o 
  -1   4  10     3250.25     3281.43    108.87 o 
   0   4  10     2454.67     2458.00    116.01 o 
   1   4  10     5400.41     5439.98    224.07 o 
   2   4  10        7.37        7.62     33.54 o 
   3   4  10      841.69      865.97     58.48 o 
   4   4  10       17.98       28.81     38.33 o 
   5   4  10       65.89       70.71     43.00 o 
   6   4  10       41.40       82.36     43.62 o 
   7   4  10        8.95        8.97     49.35 o 
  -8   5  10      256.23      343.50     78.31 o 
  -7   5  10      713.68      719.08     84.39 o 
  -6   5  10     2565.78     2632.39    221.74 o 
  -5   5  10     3050.19     3055.95    129.22 o 
  -4   5  10      658.18      675.55     59.22 o 
  -3   5  10     3969.84     4240.42    204.38 o 
  -2   5  10     2374.03     2326.73    148.12 o 
  -1   5  10     1590.95     1502.12     74.35 o 
   0   5  10       38.06       54.45     36.05 o 
   1   5  10      150.84      198.95     40.25 o 
   2   5  10        1.88       -6.35     33.07 o 
   3   5  10     2594.93     2586.65     88.36 o 
   4   5  10      912.09      804.26     59.49 o 
   5   5  10     2944.35     3011.77    289.96 o 
   6   5  10     4095.43     3633.38    183.85 o 
   7   5  10      297.24      182.16     81.04 o 
  -8   6  10        3.40      -10.91     65.08 o 
  -7   6  10     3880.75     3807.64    216.36 o 
  -6   6  10        2.62       42.78     55.88 o 
  -5   6  10     1655.23     1697.51    100.37 o 
  -4   6  10      537.34      571.06     57.05 o 
  -3   6  10      668.60      757.67     79.38 o 
  -2   6  10       11.78       57.59     78.41 o 
  -1   6  10       20.88       24.13     35.80 o 
   0   6  10       79.73       38.48     33.30 o 
   1   6  10       60.92       90.16     35.53 o 
   2   6  10      358.56      453.89     61.00 o 
   3   6  10       37.35       74.83     70.89 o 
   4   6  10     1321.11     1179.87    115.60 o 
   5   6  10      170.88      157.81     77.98 o 
   6   6  10     1326.42     1447.21    136.05 o 
  -7   7  10      360.46      289.70     69.78 o 
  -6   7  10     1268.46     1359.56     96.21 o 
  -5   7  10      603.23      591.38     60.59 o 
  -4   7  10     1630.35     1690.10     80.72 o 
  -3   7  10     1391.99     1373.42     97.39 o 
  -2   7  10     2309.64     2498.72    164.39 o 
  -1   7  10      280.53      229.71     82.37 o 
   0   7  10       79.65      133.37     77.01 o 
   1   7  10      137.91      148.73     64.42 o 
   2   7  10      738.90      824.29     94.97 o 
   3   7  10       11.70       -2.09     75.86 o 
   4   7  10     1209.59     1008.74    110.19 o 
   5   7  10      218.07      160.39     83.30 o 
   6   7  10      829.12      742.56    114.03 o 
  -7   8  10     1085.02      795.21    133.83 o 
  -6   8  10      491.96      455.94    107.84 o 
  -5   8  10      157.02      210.66     48.48 o 
  -4   8  10      488.76      424.24     53.81 o 
  -3   8  10        1.73        5.89     50.24 o 
  -2   8  10     4583.13     4895.42    222.29 o 
  -1   8  10      806.64      686.70    109.41 o 
   0   8  10     4829.30     5405.48    218.45 o 
   1   8  10     1407.97     1468.33    128.60 o 
   2   8  10     4312.94     4550.33    197.26 o 
   3   8  10        6.19       56.12     60.85 o 
   4   8  10      556.99      558.97     88.87 o 
   5   8  10       63.01      105.20     85.06 o 
   6   8  10        3.86       -1.44     84.96 o 
  -6   9  10       23.36       47.08     83.44 o 
  -5   9  10        6.73      -10.15     57.59 o 
  -4   9  10       33.53       77.89     62.35 o 
  -3   9  10      195.48      218.88     64.47 o 
  -2   9  10      457.59      579.87    107.68 o 
  -1   9  10       54.74       67.45     81.58 o 
   0   9  10        1.71       14.05     70.77 o 
   1   9  10       91.54      143.03     65.16 o 
   2   9  10      193.78      253.68     84.06 o 
   3   9  10        9.07        3.35     73.33 o 
   4   9  10       62.96       80.77     70.57 o 
   5   9  10        0.73      -43.46     83.51 o 
  -6  10  10      222.84       72.71     90.08 o 
  -5  10  10     1385.33     1410.35    112.03 o 
  -4  10  10      767.73      762.54    119.67 o 
  -3  10  10       27.65       32.45     53.07 o 
  -2  10  10      901.37      893.54     92.31 o 
  -1  10  10      270.00      360.42     88.34 o 
   0  10  10     1044.91     1107.63    124.32 o 
   1  10  10      596.73      737.10    107.92 o 
   2  10  10     2778.49     3087.02    172.72 o 
   3  10  10      263.16      296.15     87.01 o 
   4  10  10      300.52      274.03     84.77 o 
   5  10  10      212.25      115.35     89.80 o 
  -5  11  10      747.53      757.91    140.69 o 
  -4  11  10      106.04       53.62     70.29 o 
  -3  11  10     1811.16     1701.46    129.47 o 
  -2  11  10      340.46      365.59     68.82 o 
  -1  11  10      583.11      711.28    118.20 o 
   0  11  10      184.18      240.44     91.87 o 
   1  11  10       12.87       21.26     82.17 o 
   2  11  10      141.16      137.00     75.39 o 
   3  11  10      549.00      550.67     99.57 o 
   4  11  10        6.15      -28.77     68.96 o 
  -4  12  10       72.07       86.99     70.83 o 
  -3  12  10       26.77       13.52     68.22 o 
  -2  12  10      794.03      883.78     86.71 o 
  -1  12  10      384.13      529.87    100.04 o 
   0  12  10     1076.55     1447.71    135.74 o 
   1  12  10      254.05      255.55     93.25 o 
   2  12  10     1766.16     2125.63    153.27 o 
   3  12  10      322.60      319.62     92.96 o 
  -3  13  10      294.89      303.91     98.72 o 
  -2  13  10     2049.03     2296.48    376.55 o 
  -1  13  10       81.68       67.36     57.12 o 
   0  13  10      452.29      389.90     98.40 o 
   1  13  10      187.30      221.19     88.80 o 
   2  13  10        6.58       48.64     71.71 o 
  -7   1  11     3776.18     3904.26    193.14 o 
  -6   1  11      988.97      701.76     89.90 o 
  -5   1  11     4073.64     4046.29    157.39 o 
  -4   1  11      146.48      128.96     57.56 o 
  -3   1  11     2105.16     1936.42     96.44 o 
  -2   1  11      406.89      527.45     59.83 o 
  -1   1  11      303.96      243.28     52.16 o 
   0   1  11     2188.73     2126.71    162.96 o 
   1   1  11       30.80       43.59     38.16 o 
   2   1  11     3904.06     4186.17    118.04 o 
   3   1  11       92.26      149.33     43.84 o 
   4   1  11      613.97      640.15     60.81 o 
   5   1  11     1229.87     1182.84     85.95 o 
   6   1  11     2252.11     2113.86     97.85 o 
  -7   2  11       59.46      105.06     67.27 o 
  -6   2  11        1.01       30.28     66.20 o 
  -5   2  11       65.84       24.13     59.72 o 
  -4   2  11     1724.33     1687.80     85.36 o 
  -3   2  11      570.90      453.85     93.28 o 
  -2   2  11      120.17       80.23     48.17 o 
  -1   2  11      187.08      190.62     48.54 o 
   0   2  11      870.22      829.17     62.25 o 
   1   2  11      441.51      485.89     52.82 o 
   2   2  11      265.24      288.42     48.87 o 
   3   2  11        3.13        7.11     42.03 o 
   4   2  11       59.30       72.12     42.32 o 
   5   2  11      943.00     1003.76     73.39 o 
   6   2  11       10.16        4.27     45.80 o 
  -7   3  11      904.05     1072.76    149.56 o 
  -6   3  11      244.13       99.41     64.58 o 
  -5   3  11      449.82      476.49     71.73 o 
  -4   3  11      533.72      591.28     61.66 o 
  -3   3  11      709.55      717.09    114.74 o 
  -2   3  11     1871.55     1651.68     88.96 o 
  -1   3  11       27.17       23.21     46.05 o 
   0   3  11      844.78      926.95     67.62 o 
   1   3  11      213.37      274.23     49.46 o 
   2   3  11     1312.05     1240.91    145.70 o 
   3   3  11      113.58       75.94     45.27 o 
   4   3  11     1259.15     1509.18    113.76 o 
   5   3  11       68.94       43.36     42.42 o 
   6   3  11      997.56     1055.33     75.73 o 
  -7   4  11      870.28      996.32    105.69 o 
  -6   4  11      181.46       64.42     62.98 o 
  -5   4  11       13.00       34.72     59.00 o 
  -4   4  11      270.25      248.52     50.13 o 
  -3   4  11     1108.51     1105.96    133.16 o 
  -2   4  11     4802.81     4577.06    134.35 o 
  -1   4  11     4539.26     4825.49    131.73 o 
   0   4  11     1244.45     1249.74     81.97 o 
   1   4  11     4267.47     4514.04    120.55 o 
   2   4  11     2844.51     2839.56     98.14 o 
   3   4  11      159.50      193.63     47.54 o 
   4   4  11      195.09      169.63     46.55 o 
   5   4  11      174.53      195.20     47.94 o 
   6   4  11      617.20      630.61    100.47 o 
  -7   5  11       33.74       29.94     64.27 o 
  -6   5  11      969.96      997.55     97.90 o 
  -5   5  11       55.39       46.93     58.32 o 
  -4   5  11        8.79       57.15     46.79 o 
  -3   5  11      192.38      200.03     86.35 o 
  -2   5  11       37.53       21.14     75.08 o 
  -1   5  11      820.58      890.90    113.59 o 
   0   5  11        5.69      -13.74     43.86 o 
   1   5  11      404.82      441.74     68.73 o 
   2   5  11      888.41      997.20     65.40 o 
   3   5  11      123.77       47.56     77.25 o 
   4   5  11      848.25      889.53    112.16 o 
   5   5  11     1121.64     1101.85    118.47 o 
  -6   6  11       30.01       36.77     62.13 o 
  -5   6  11        0.62       14.51     55.13 o 
  -4   6  11      116.44      151.78     47.07 o 
  -3   6  11      555.51      561.57     80.20 o 
  -2   6  11     1796.15     1399.25    143.00 o 
  -1   6  11      755.14      997.33    112.47 o 
   0   6  11      714.49      553.15    105.38 o 
   1   6  11     1695.68     1950.15    141.45 o 
   2   6  11     1318.46     1308.82    128.08 o 
   3   6  11      486.85      560.97     89.57 o 
   4   6  11      207.40      160.34     74.12 o 
   5   6  11        2.13        2.03     84.06 o 
  -6   7  11     1637.05     1455.28    105.35 o 
  -5   7  11        6.11        6.85     47.82 o 
  -4   7  11     1473.54     1552.49     84.55 o 
  -3   7  11      331.52      309.92     67.44 o 
  -2   7  11     2417.80     2303.64    175.26 o 
  -1   7  11     1128.12     1060.50    119.78 o 
   0   7  11       23.90      -18.21     85.06 o 
   1   7  11      831.28      918.80    114.73 o 
   2   7  11      225.48      322.92     91.22 o 
   3   7  11      815.85      863.48    115.39 o 
   4   7  11        2.24       31.28     88.43 o 
   5   7  11     2187.14     2104.85    150.96 o 
  -6   8  11       17.19      -13.56     94.41 o 
  -5   8  11        0.87      -13.95     67.44 o 
  -4   8  11      504.24      526.11     59.62 o 
  -3   8  11       47.21      118.63     64.54 o 
  -2   8  11      220.43      164.20     98.63 o 
  -1   8  11       45.88       88.22     74.71 o 
   0   8  11      373.75      367.78     97.93 o 
   1   8  11      121.62      111.89     73.95 o 
   2   8  11       85.08       28.73     78.23 o 
   3   8  11      518.04      560.94     92.20 o 
   4   8  11        4.93        4.14     76.92 o 
  -5   9  11      583.43      571.00     86.72 o 
  -4   9  11      711.76      582.89     82.29 o 
  -3   9  11      352.36      314.45     72.46 o 
  -2   9  11      687.32      690.67    125.08 o 
  -1   9  11      305.82      247.87     88.01 o 
   0   9  11      143.78      158.04     78.93 o 
   1   9  11     2802.30     2870.92    176.23 o 
   2   9  11        8.02       38.40     79.58 o 
   3   9  11     3026.52     2736.02    175.79 o 
   4   9  11       22.16       35.46     73.04 o 
  -4  10  11      394.25      367.41     81.58 o 
  -3  10  11        6.97      -13.01     68.09 o 
  -2  10  11      139.61       76.56     65.04 o 
  -1  10  11      904.63      903.04    127.25 o 
   0  10  11       65.52       99.50     98.22 o 
   1  10  11      479.21      401.70     98.31 o 
   2  10  11      122.27      129.32     91.08 o 
   3  10  11       32.78       92.11     87.75 o 
  -3  11  11      101.30      117.19     66.99 o 
  -2  11  11      750.71      619.45     97.67 o 
  -1  11  11      696.48      539.88    111.86 o 
   0  11  11        6.58        6.02     76.90 o 
   1  11  11     1177.39     1367.77    145.40 o 
   2  11  11      729.67      613.39    105.83 o 
  -6   0  12     4515.06     4396.28    262.07 o 
  -5   0  12       18.14       21.73     92.65 o 
  -4   0  12      655.59      602.20    107.43 o 
  -3   0  12      506.01      584.28    103.87 o 
  -2   0  12     2639.79     2344.08    153.88 o 
  -1   0  12      232.81      302.57     82.74 o 
   0   0  12       42.31       25.90     65.50 o 
   1   0  12      194.45      122.72     70.85 o 
   2   0  12      228.30      289.46     71.31 o 
   3   0  12     1470.30     1324.86    113.08 o 
   4   0  12        2.97       29.92     72.98 o 
   5   0  12     4881.31     4683.33    197.86 o 
  -6   1  12     1176.76     1310.48    148.94 o 
  -5   1  12      173.03      192.65     89.32 o 
  -4   1  12        2.91      -21.16     61.23 o 
  -3   1  12        2.51      -33.55     55.44 o 
  -2   1  12      637.60      678.65     87.20 o 
  -1   1  12       45.12       26.95     47.44 o 
   0   1  12      386.45      350.21     55.14 o 
   1   1  12      505.37      529.09     60.02 o 
   2   1  12      226.61      208.10     48.96 o 
   3   1  12      276.54      226.83     52.54 o 
   4   1  12      143.12      108.02     47.46 o 
   5   1  12       47.67       86.53     49.70 o 
  -6   2  12      376.92      494.80     82.65 o 
  -5   2  12      523.45      648.95     86.64 o 
  -4   2  12      267.60      280.30     57.50 o 
  -3   2  12     1269.13     1425.13    140.91 o 
  -2   2  12     4389.44     4255.56    216.72 o 
  -1   2  12       18.21       -4.63     46.55 o 
   0   2  12     1209.34     1355.00     81.77 o 
   1   2  12     1064.64     1047.98     72.69 o 
   2   2  12     1255.13     1215.43     76.33 o 
   3   2  12     2144.05     1934.00    121.23 o 
   4   2  12       30.43       45.50     46.85 o 
  -6   3  12      462.30      504.00     83.35 o 
  -5   3  12      139.71      116.26     68.70 o 
  -4   3  12      966.26      922.90     73.15 o 
  -3   3  12      110.17      242.24     95.55 o 
  -2   3  12      185.53      134.27     52.69 o 
  -1   3  12      680.82      790.22     71.23 o 
   0   3  12      563.50      610.14     64.57 o 
   1   3  12      912.83      926.05     73.01 o 
   2   3  12     1887.10     1988.15     91.84 o 
   3   3  12      258.97      255.36     51.40 o 
   4   3  12     1007.89     1094.95    115.51 o 
  -6   4  12      827.68      655.93     92.95 o 
  -5   4  12     1330.81     1050.47    190.72 o 
  -4   4  12     1706.62     1678.60     90.01 o 
  -3   4  12      326.21      422.67    113.44 o 
  -2   4  12      750.81      653.10    106.74 o 
  -1   4  12       45.99       74.43     51.12 o 
   0   4  12      227.59      211.33     51.40 o 
   1   4  12       66.04       54.25     40.28 o 
   2   4  12      155.43      224.06     77.89 o 
   3   4  12        4.82      -14.31     76.51 o 
   4   4  12       55.63       70.51     83.82 o 
  -5   5  12      929.25      768.22     90.69 o 
  -4   5  12      162.54      143.58     55.02 o 
  -3   5  12     1031.43     1100.67    138.48 o 
  -2   5  12       60.36       42.82     98.21 o 
  -1   5  12       13.00      -10.18     73.66 o 
   0   5  12      445.54      521.27     96.55 o 
   1   5  12      903.37      880.98    109.75 o 
   2   5  12      654.11      733.70    101.97 o 
   3   5  12     2024.26     2072.70    149.71 o 
   4   5  12       79.23       59.68     72.49 o 
  -5   6  12      135.30       26.62     67.71 o 
  -4   6  12       33.17       20.84     56.05 o 
  -3   6  12     1606.62     1692.47    117.42 o 
  -2   6  12        0.71       24.32     80.43 o 
  -1   6  12     1842.22     2109.97    161.71 o 
   0   6  12      803.15      932.55    121.46 o 
   1   6  12      977.55      761.30    112.15 o 
   2   6  12      725.61      629.79    105.37 o 
   3   6  12      433.77      441.99     92.16 o 
  -4   7  12       47.51       69.90     50.89 o 
  -3   7  12       24.61      110.11     63.97 o 
  -2   7  12      134.66       81.26     98.09 o 
  -1   7  12      575.03      640.92    122.17 o 
   0   7  12        6.36      -23.29     88.62 o 
   1   7  12      853.29      618.32    103.57 o 
   2   7  12     1741.97     1780.94    151.93 o 
   3   7  12       88.40       17.06     89.30 o 
  -3   8  12     3357.38     3688.85    164.34 o 
  -2   8  12      130.27      122.41    109.69 o 
  -1   8  12     1009.55     1076.17    141.14 o 
   0   8  12      552.70      500.20    107.39 o 
   1   8  12      123.63       44.59     82.96 o 
   2   8  12      327.85      400.74     95.42 o 
  -2   9  12       85.53      234.23    119.68 o 
  -1   9  12      104.38       76.58    102.22 o 
   0   9  12      127.14      248.55     82.97 o 
   1   9  12       11.38      -43.25     94.47 o 
  -4   1  13      580.26      612.99     90.14 o 
  -3   1  13     1210.38     1051.51     90.14 o 
  -2   1  13      364.07      478.89     72.63 o 
  -1   1  13     2532.03     2768.76    119.44 o 
   0   1  13       23.50      -10.03     58.22 o 
   1   1  13     3865.67     4211.55    135.78 o 
   2   1  13      448.48      415.41     65.66 o 
  -4   2  13      332.65      299.78     72.07 o 
  -3   2  13       32.94       94.87     87.94 o 
  -2   2  13      139.58      160.99     60.69 o 
  -1   2  13       20.76       24.90     53.07 o 
   0   2  13      222.88      296.75     85.49 o 
   1   2  13        4.88       46.77     52.32 o 
   2   2  13       64.79       78.92     49.02 o 
  -4   3  13      107.13       74.20     59.20 o 
  -3   3  13      427.66      482.50    120.37 o 
  -2   3  13        3.06      -14.92     60.37 o 
  -1   3  13      937.18      951.30     79.09 o 
   0   3  13        9.45       12.08     50.94 o 
   1   3  13     1852.45     1727.63    135.34 o 
   2   3  13        3.16       -1.60     78.39 o 
  -3   4  13     1396.48     1568.26    161.87 o 
  -2   4  13     1160.14     1190.40    150.91 o 
  -1   4  13      160.78      189.47    102.30 o 
   0   4  13        5.60       58.82     85.76 o 
   1   4  13       10.86       14.29     84.28 o 
   2   4  13        4.38        0.56     81.56 o 
  -2   5  13      557.21      591.05    112.42 o 
  -1   5  13      123.12      211.84     90.12 o 
   0   5  13      364.03      356.28     92.57 o 
   1   5  13      175.54      105.41     94.19 o 
  -1   6  13       62.22        1.48    105.41 o 
   0   6  13      158.78      157.26     88.10 o 
                                                 
